# Supplementary material for: Divergent Metabolic Changes in Rhizomes of Lowland and Upland Switchgrass (Panicum virgatum) from Early Season through Dormancy Onset
Source: Plants (Basel). 2023 Apr 21;12(8):1732. doi: 10.3390/plants12081732 (PMC10143016; doi:10.3390/plants12081732)
Supplement: Supplementary file 1 [file plants-12-01732-s001.zip]

Archive with 1 entries (1 files):
- plants-2325232-supplementary.xlsx
