# Supplementary material for: Divergent Metabolic Changes in Rhizomes of Lowland and Upland Switchgrass (Panicum virgatum) from Early Season through Dormancy Onset
Source: Plants (Basel). 2023 Apr 21;12(8):1732. doi: 10.3390/plants12081732 (PMC10143016; doi:10.3390/plants12081732)
Supplement: Supplementary file 1 [file plants-12-01732-s001.zip › plants-2325232-supplementary.xlsx]

## Sheet: Figure 1 - ABA
Figure 1C										Summer						Kanlow
				Pvi4 Locus			Best-hit-arabi-name	arabi-symbol	arabi-defline	May	June	July	Aug	Sept	Nov	May	June	July	Aug	Sept	Nov
1.14.15.24	beta-carotene 3-hydroxylase			Pavir.J171900	BETA-OHASE1		AT4G25700	B1,BCH1,BETA-OHASE 1,chy1	beta-hydroxylase 1	129.932	221.594	254.483	257.198	386.69	297.486	153.211	258.401	444.995	345.241	393.899	372.175
				Pavir.9KG546100	BETA-OHASE2		AT4G25700	B1,BCH1,BETA-OHASE 1,chy1	beta-hydroxylase 1	263.498	548.932	725.704	241.647	1289.19	1720.62	246.303	680.376	503.554	507.81	1192.11	2226.01
1.14.15.21	zeaxanthin epoxidase	ZEP		Pavir.1KG380200	ZEP4		AT5G58070	ATTIL,TIL	temperature-induced lipocalin	958.677	522.292	1467.75	873.168	2466.24	2305.03	992.744	857.053	1786.96	1170.83	1573.41	2575.92
				Pavir.1NG294600	ZEP5		AT4G15760	MO1	monooxygenase 1	45.9347	7.69596	17.5537	5.23128	64.5634	322.086	16.4903	3.32513	3.18063	6.12823	17.2379	221.846
				Pavir.1NG363700	ZEP6		AT5G58070	ATTIL,TIL	temperature-induced lipocalin	148.475	93.9933	323.847	330.5	1140.29	612.65	120.625	525.881	269.724	272.577	324.288	260.642
				Pavir.6KG278400	ZEP7		AT5G58070	ATTIL,TIL	temperature-induced lipocalin	410.889	446.761	516.532	577.238	702.722	536.059	250.039	307.327	207.61	288.584	264.259	447.545
				Pavir.6NG146200	ZEP8		AT5G58070	ATTIL,TIL	temperature-induced lipocalin	478.828	350.646	535.287	349.136	491.894	252.95	542.372	2598.12	1602.83	896.804	729.287	396.754
				Pavir.7KG179600	ZEP2		AT5G67030	ABA1,ATABA1,ATZEP,IBS3,LOS6,NPQ2,ZEP	zeaxanthin epoxidase (ZEP) (ABA1)	2286.62	6686.74	5858.08	2708.67	571.582	1080.75	1406.25	4784.81	7503	5969.09	1827.56	643.966
				Pavir.7KG394800	ZEP9		AT3G47860	CHL	chloroplastic lipocalin	43.0397	50.6525	121.466	92.7508	103.012	83.9519	73.3464	356.697	179.096	253.166	199.884	420.739
				Pavir.7NG185800	ZEP3		AT5G67030	ABA1,ATABA1,ATZEP,IBS3,LOS6,NPQ2,ZEP	zeaxanthin epoxidase (ZEP) (ABA1)	25.1695	83.2776	111.903	41.7064	8.8434	16.6259	81.4845	63.9824	40.1239	56.4614	75.5309	14.1411
				Pavir.7NG364500	ZEP10		AT3G47860	CHL	chloroplastic lipocalin	309.222	571.109	562.158	1074.34	651.6	664.784	408.255	595.945	829.897	741.45	786.743	615.754
				Pavir.9NG825700	ZEP1		AT5G67030	ABA1,ATABA1,ATZEP,IBS3,LOS6,NPQ2,ZEP	zeaxanthin epoxidase (ZEP) (ABA1)	1219.48	3516.79	2677.01	2468.35	735.727	918.881	607.084	2307.24	3114.17	3780.62	1877.56	426.528
1.13.11.51	Nine-cis-epoxycarotenoid dioxygenase	NCED		Pavir.1KG467300	NCED1		AT4G19170	CCD4,NCED4	nine-cis-epoxycarotenoid dioxygenase 4	317.417	562.818	78.0642	113.044	34.281	31.5786	637.406	1484.88	597.942	523.045	78.8325	37.4324
				Pavir.1NG444800	NCED2		AT4G19170	CCD4,NCED4	nine-cis-epoxycarotenoid dioxygenase 4	52.2512	119.23	33.5402	42.4314	7.84022	5.3981	91.4697	335.056	43.5825	128.902	27.2698	4.84719
				Pavir.1NG448500	NCED3		AT4G19170	CCD4,NCED4	nine-cis-epoxycarotenoid dioxygenase 4	83.6057	159.154	45.4502	45.5688	8.82244	18.802	21.0108	294.242	148.022	131.874	36.4254	15.8124
				Pavir.2KG206800	NCED4		AT3G63520	ATCCD1,ATNCED1,CCD1,NCED1	carotenoid cleavage dioxygenase 1	59.546	114.432	118.415	107.393	83.2504	26.6417	51.0937	76.8506	87.2561	158.435	103.998	63.8918
				Pavir.2NG041500	NCED5		AT1G78390	ATNCED9,NCED9	nine-cis-epoxycarotenoid dioxygenase 9	695	2933.38	1717.3	902.866	733.679	250.231	1085.04	3203.56	2752.19	1963.24	1239.11	879.892
				Pavir.9KG071000	NCED6		AT1G78390	ATNCED9,NCED9	nine-cis-epoxycarotenoid dioxygenase 9	1259.21	2132.89	2787.63	1494.08	853.418	341.371	854.147	981.162	428.49	761.099	456.122	240.361
				Pavir.3KG548600	NCED7		AT1G30100	ATNCED5,NCED5	nine-cis-epoxycarotenoid dioxygenase 5	60.0704	90.3961	29.5753	33.3033	43.1479	39.6976	76.4249	92.1888	92.5299	97.281	57.9499	49.351
				Pavir.9NG185200	NCED8		AT1G78390	ATNCED9,NCED9	nine-cis-epoxycarotenoid dioxygenase 9	3604.15	9524.62	6743.82	3087.25	3964.02	3361.56	4337.95	5333.59	4872.53	4804.95	4361.47	3043.5
1.1.1.288	xanthoxin dehydrogenase	XDH		Pavir.9KG471800	XDH1		AT3G51680		NAD(P)-binding Rossmann-fold superfamily protein	307.534	853.611	840.317	797.674	310.529	201.181	169.597	649.337	626.21	267.984	263.665	83.1545
				Pavir.9NG709900	XDH2		AT3G51680		NAD(P)-binding Rossmann-fold superfamily protein	1567.67	4856.93	7399.78	8516.56	2766.92	830.715	2083.39	10007.2	11132.9	4429.54	4354.72	669.392
1.1.1.326	ABA2	ABA2		Pavir.1KG213200	ABA2.1		AT1G52340	ABA2,ATABA2,ATSDR1,GIN1,ISI4,SDR1,SIS4,SRE1	NAD(P)-binding Rossmann-fold superfamily protein	200.714	425.589	438.361	329.033	220.876	106.262	303.954	270.247	269.236	401.005	302.603	107.382
				Pavir.2NG200600	ABA2.2		AT1G52340	ABA2,ATABA2,ATSDR1,GIN1,ISI4,SDR1,SIS4,SRE1	NAD(P)-binding Rossmann-fold superfamily protein	751.16	997.111	832.28	860.676	613.373	486.566	919.111	939.823	930.454	844.053	729.565	760.73
1.2.3.14	abscisic-aldehyde oxidase	AAO		Pavir.2KG178500	AAO1		AT3G43600	AAO2,AO3,AOgamma,atAO-2,AtAO3	aldehyde oxidase 2	123.275	74.6857	76.0917	89.5391	98.6719	91.3034	237.128	454.856	233.045	391.908	306.81	215.041
				Pavir.2NG134400	AAO2		AT3G43600	AAO2,AO3,AOgamma,atAO-2,AtAO3	aldehyde oxidase 2	229.718	151.792	189.914	143.661	160.723	149.168	274.171	524.459	435.345	683.259	415.125	250.705
				Pavir.J562100	AAO3		AT3G43600	AAO2,AO3,AOgamma,atAO-2,AtAO3	aldehyde oxidase 2	1653.89	644.114	582.801	433.526	587.809	1308	693.505	238.899	351.758	203.803	277.558	478.855
				Pavir.2NG468100	AAO4		AT3G43600	AAO2,AO3,AOgamma,atAO-2,AtAO3	aldehyde oxidase 2	174.634	137.78	138.893	62.9239	129.936	143.196	87.1776	52.083	76.889	61.1916	75.1158	120.998
				Pavir.2NG048200	AAO5		AT1G04580	AAO4,AO4,ATAO-4,ATAO2	aldehyde oxidase 4	1200.59	1282.85	1068.43	1176.12	1220.47	1135.16	1976.65	1100.7	1880.15	1547.95	1594.19	2254.53
				Pavir.2KG071000	AAO6		AT1G04580	AAO4,AO4,ATAO-4,ATAO2	aldehyde oxidase 4	822.206	1473.82	1022.06	1335	2319.81	2451.77	430.127	1831.74	1868.12	1851.27	2687.81	3318.95
				Pavir.5NG385600	AAO7		AT3G43600	AAO2,AO3,AOgamma,atAO-2,AtAO3	aldehyde oxidase 2	1549.86	352.79	1466.88	640.352	4278.18	3639.12	333.902	285.31	487.566	370.721	1731.53	1090.42
1.14.14.137	(+)-abscisic acid 8'-hydroxylase	ABA8H		Pavir.1KG466900	ABA8H.1		AT4G19230	CYP707A1	cytochrome P450, family 707, subfamily A, polypeptide 1	1939.35	5467.84	6437.28	11337.2	2107.21	976.824	2016.65	3486.42	8449.4	3014.55	4421.54	734.65
				Pavir.1NG444600	ABA8H.2		AT4G19230	CYP707A1	cytochrome P450, family 707, subfamily A, polypeptide 1	5822	9870.68	13485	18644.1	4485.52	2135.64	9530.48	9933.13	25317.1	10117	15918.1	2545.62
				Pavir.2NG355100	ABA8H.3		AT3G19270	CYP707A4	cytochrome P450, family 707, subfamily A, polypeptide 4	90.1507	140.688	229.526	103.134	536.586	324.09	29.5678	140.797	39.261	61.1324	139.262	171.459
				Pavir.2KG350900	ABA8H.4		AT3G19270	CYP707A4	cytochrome P450, family 707, subfamily A, polypeptide 4	55.9957	152.536	116.545	34.6886	206.697	134.233	21.1031	76.596	38.055	60.0455	62.5301	28.6208
				Pavir.6NG275800	ABA8H.5		AT3G19270	CYP707A4	cytochrome P450, family 707, subfamily A, polypeptide 4	43.6537	63.9605	32.5491	0	202.064	123.847	6.88139	68.1176	36.0213	50.2332	66.0516	81.9331
	ABA-UDP-glucosyl transferase	2: ABA-UGT 100%		Pavir.2NG502300	A-UGT.1		AT1G07250	UGT71C4	UDP-glucosyl transferase 71C4	717.671	417.345	388.001	565.028	934.403	559.683	528.902	398.343	310.553	248.069	635.893	1084.62
				Pavir.2KG428800	A-UGT.2		AT1G07250	UGT71C4	UDP-glucosyl transferase 71C4	110.167	117.131	76.0778	108.644	278.582	178.309	122.599	105.239	55.5222	103.824	270.893	299.715
Figure 1D										Summer						Kanlow
						Cluster Order				May	June	July	Aug	Sept	Nov	May	June	July	Aug	Sept	Nov
RCARs				Pavir.1KG149900		1	AT5G53160	PYL8,RCAR3	regulatory components of ABA receptor 3	1434.32	609.571	458.547	692.482	381.219	553.236	859.744	363.979	429.42	734.257	315.261	344.631
				Pavir.1NG145200		2	AT5G53160	PYL8,RCAR3	regulatory components of ABA receptor 3	957.84	449.334	636.864	1051.84	749.162	633.466	808.007	355.249	328.947	404.439	385.203	420.16
				Pavir.3KG509100		3	AT1G70850	MLP34	MLP-like protein 34	2424.59	1767.19	1182.68	1120.32	1858.12	1842.77	1960.79	605.441	931.355	364.193	1013.14	446.692
				Pavir.3KG509200		4	AT1G70850	MLP34	MLP-like protein 34	257.936	152.785	111.722	107.795	147.629	171.898	193.402	95.2834	69.7098	54.832	76.6809	33.905
				Pavir.3KG509400		5	AT1G70850	MLP34	MLP-like protein 34	2511.82	1767.22	1540.24	1347.03	2023.32	2048.2	2764.45	721.383	765.521	557.775	443.913	418.848
				Pavir.3KG509500		6	AT1G70850	MLP34	MLP-like protein 34	596.322	315.664	288.712	184.047	282.455	228.625	185.036	69.823	55.6382	61.8014	52.2489	19.1016
				Pavir.3KG510100		7				1399.64	638.677	712.178	395.628	509.224	474.417	559.547	256.807	151.452	98.9949	18.2889	45.7272
				Pavir.3NG236600		8				1383.34	637.696	564.187	225.48	402.641	370.055	498.442	117.586	182.012	178.778	74.6617	32.7133
				Pavir.3KG509600		9	AT1G70850	MLP34	MLP-like protein 34	914.562	458.5	268.796	258.391	362.632	415.756	246.305	124.941	97.8084	76.6379	65.3682	42.6177
				Pavir.3KG510000		10				424.461	225.039	111.048	137.73	199.076	276.146	190.829	92.8868	97.0387	62.2982	68.7493	29.8871
				Pavir.3NG236300		11	AT1G70850	MLP34	MLP-like protein 34	6130.2	3388.02	4819.88	1838.79	4651.59	3841	2489.74	511.188	1158.9	519.007	467.379	406.942
				Pavir.J680200		12				207.602	119.074	182.188	129.784	144.8	211.932	32.0392	26.3072	12.9576	0	26.8426	0
				Pavir.3KG509700		13	AT1G70850	MLP34	MLP-like protein 34	386.975	357.727	108.166	259.593	205.762	232.016	13.8284	12.1528	6.39731	5.85659	9.88846	0
				Pavir.3KG509900		14	AT1G70850	MLP34	MLP-like protein 34	240.593	221.128	174.44	95.9307	89.1397	48.4603	35.7436	30.8244	16.8873	21.5415	7.08021	2.69367
				Pavir.6KG041100		15				3306.2	1622.16	1333.27	1413.08	463.122	170.271	574.704	553.888	211.329	81.0055	106.064	11.0181
				Pavir.3NG041000		16	AT5G53160	PYL8,RCAR3	regulatory components of ABA receptor 3	6199.22	5371.69	5195.34	6258.58	7312.83	12682.9	3009.1	2703.33	3043.34	5989.51	3896.43	4871.59
				Pavir.2NG230900		17	AT5G45860	PYL11,RCAR5	PYR1-like 11	162.774	100.298	84.3143	91.4666	135.012	118.805	111.628	99.4741	46.7469	37.5544	124.175	189.924
				Pavir.3KG092200		18	AT2G25770		Polyketide cyclase/dehydrase and lipid transport superfamily protein	102.083	79.9451	93.9851	86.0467	65.0537	67.3592	110.364	86.6996	79.3375	65.4474	117.21	151.508
				Pavir.2NG153000		19				84.2057	88.2206	62.0209	69.0094	57.9154	55.0429	39.7827	596.009	118.209	176.142	26.7121	3.89268
				Pavir.7NG245600		20	AT1G24020	MLP423	MLP-like protein 423	66.2569	377.352	101.46	84.1209	10.7468	2.98808	128.477	2318.87	420.422	299.197	151.709	11.3388
				Pavir.9NG454300		21	AT4G17870	PYR1,RCAR11	Polyketide cyclase/dehydrase and lipid transport superfamily protein	384.064	419.75	373.723	380.483	267.683	287.3	431.69	795.544	447.482	457.886	249.011	306.141
				Pavir.7KG196300		22	AT1G24020	MLP423	MLP-like protein 423	51.2303	243.62	79.8732	55.2137	29.9043	7.17323	59.7036	228.523	72.9117	133.104	42.5587	0
				Pavir.9KG552200		23	AT2G40330	PYL6,RCAR9	PYR1-like 6	42.4844	133.561	39.1586	40.6149	44.5944	32.4991	50.3637	100.03	82.5798	83.4366	43.2943	2.69367
				Pavir.9KG470500		24	AT2G40330	PYL6,RCAR9	PYR1-like 6	76.6385	219.047	81.6951	60.9836	69.9825	57.2796	44.6464	151.552	70.1912	55.1088	34.69	2.69367
				Pavir.9KG097700		25	AT4G17870	PYR1,RCAR11	Polyketide cyclase/dehydrase and lipid transport superfamily protein	31.1074	108.869	35.0156	31.4756	12.9422	21.8985	59.4983	41.5069	28.6783	53.2746	103.794	17.8009
				Pavir.3KG085200		26	AT5G53160	PYL8,RCAR3	regulatory components of ABA receptor 3	6699.55	10057.1	9778.51	9078.11	3351.72	4366.55	5651.43	8067.39	10371	10364.9	5346.9	2807.53
				Pavir.9KG473200		27	AT5G05440	PYL5,RCAR8	Polyketide cyclase/dehydrase and lipid transport superfamily protein	642.348	483.245	451.851	374.371	72.151	84.3127	1133.68	796.487	1380.96	1097.87	274.612	121.01
				Pavir.9NG711500		28	AT5G05440	PYL5,RCAR8	Polyketide cyclase/dehydrase and lipid transport superfamily protein	741.32	503.425	582.293	417.313	93.9866	90.416	1134.59	930.141	1804.31	1578.61	213.321	139.681
PP2Cs	Genes in yellow are in the heatmap
				Pavir.1KG085600			AT4G31860		Protein phosphatase 2C family protein	3256.21	3797.33	3799.63	3745.25	5049.88	8739.63	2075.21	1562.42	2403.46	2105.57	2581.93	3106.9
				Pavir.2KG417300			AT4G31860		Protein phosphatase 2C family protein	1191.75	572.695	978.664	849.812	2163.01	3739.42	1051.99	633.911	816.497	621.227	1019.81	1851.64
				Pavir.3NG146000			AT3G05640		Protein phosphatase 2C family protein	1432.65	1323.86	1025.03	513.904	2128.23	2541.84	579.524	719.823	450.336	752.24	1159.17	2213.41
				Pavir.9KG410500			AT2G46920	POL	Protein phosphatase 2C family protein	513.096	568.203	415.001	526.974	662.252	749.333	481.844	370.1	442.488	460.082	558.826	639.616
				Pavir.5KG362300			AT4G27800	PPH1,TAP38	thylakoid-associated phosphatase 38	399.115	273.035	390.537	540.092	706.655	708.453	392.362	268.253	333.425	318.259	523.386	650.44
				Pavir.6KG107600			AT4G28400		Protein phosphatase 2C family protein	1885.86	1166.66	1831.06	2105.05	2464.04	3090.55	1309.94	1021.99	1449.6	1259.55	1381.99	2412.98
				Pavir.6NG099200			AT4G28400		Protein phosphatase 2C family protein	1242.63	777.285	1113.07	1280.95	1348.49	1808.7	967.423	684.304	969.046	830.502	1120.74	1785.9
				Pavir.4KG253800			AT5G53140		Protein phosphatase 2C family protein	241.815	106.998	178.986	268.041	179.954	300.143	158.914	160.765	223.81	157.36	117.018	288.191
				Pavir.4NG173700			AT5G53140		Protein phosphatase 2C family protein	278.914	143.865	209.92	218.541	246.677	315.826	167.053	155.676	227.499	182.014	197.667	266.001
				Pavir.1NG230300			AT1G17550	HAB2	homology to ABI2	709.404	1260.7	933.997	828.399	1479.98	1647.52	979.516	1202.86	1262.92	1353.16	1619.5	2204.44
				Pavir.2NG471300			AT4G31860		Protein phosphatase 2C family protein	645.654	611.192	833.965	703.399	1744.25	1841.1	578.312	728.962	1261.19	837.129	1824.45	2978.12
				Pavir.2NG171500			AT1G18030		Protein phosphatase 2C family protein	201.115	195.606	176.544	164.127	236.058	244.384	242.022	208.576	209.639	209.671	232.645	310.11
				Pavir.2KG166100			AT5G19280	KAPP,RAG1	kinase associated protein phosphatase	456.94	444.857	477.11	476.774	608.365	743.581	390.594	426.843	481.173	467.124	561.37	831.351
				Pavir.4KG380800			AT4G31750	WIN2	HOPW1-1-interacting 2	295.094	162.469	285.368	271.658	1140.59	2835.77	362.683	104.288	118.071	176.389	992.033	2773.43
				Pavir.2KG208000			AT1G18030		Protein phosphatase 2C family protein	299.181	201.488	193.477	251.919	343.318	439.312	307.22	177.328	206.417	243.549	314.285	458.797
				Pavir.9NG355800			AT4G33500		Protein phosphatase 2C family protein	434.974	247.475	280.492	338.269	505.426	655.208	414.318	282.904	288.391	263.028	522.58	867.285
				Pavir.2KG215700			AT1G07430	HAI2	highly ABA-induced PP2C gene 2	515.816	275.009	352.931	354.931	1030.43	1317.01	166.509	319.061	322.513	542.849	1342.9	1161.56
				Pavir.2NG300800			AT1G07430	HAI2	highly ABA-induced PP2C gene 2	383.231	213.386	182.882	178.065	1010.08	1002.12	80.4941	235.795	159.051	311.183	856.409	1002.87
				Pavir.7KG093600			AT5G51760	AHG1	Protein phosphatase 2C family protein	267.221	82.2706	250.643	268.322	2800.89	1957.65	69.6719	137.329	126.129	112.982	1795.72	2686.18
				Pavir.J251000			AT2G29380	HAI3	highly ABA-induced PP2C gene 3	149.404	102.248	107.424	108.464	1109.41	884.89	97.5421	127.255	157.52	115.378	606.884	1408.57
				Pavir.8KG373300			AT1G72770	HAB1	homology to ABI1	92.8192	71.9173	106.825	79.7296	565.152	363.541	44.3236	66.8063	57.7031	93.1088	125.478	256.913
				Pavir.8NG117400			AT1G72770	HAB1	homology to ABI1	628.437	365.81	521.798	452.056	3625.5	2812.88	381.561	416.214	295.759	545.452	1532.55	2621.22
				Pavir.J099700			AT5G51760	AHG1	Protein phosphatase 2C family protein	43.9423	21.9141	39.4444	43.0581	340.535	244.29	11.0756	17.5407	32.5452	17.4154	115.679	270.218
				Pavir.3NG146700			AT5G27930		Protein phosphatase 2C family protein	394.419	467.737	541.46	287.321	594.195	515.151	175.305	350.029	327.115	440.924	376.173	547.007
				Pavir.9KG225600			AT5G53140		Protein phosphatase 2C family protein	1134	1602.68	1572.94	1303.03	1656.87	2279.38	1167.23	1181.25	1330.99	1704.98	1694.59	2090.35
				Pavir.4NG333200			AT3G51370		Protein phosphatase 2C family protein	1292.76	1332.56	966.39	1513.06	1286.37	1484.85	1309.89	1457.92	1096.09	1198.21	1279.12	1375.89
				Pavir.5KG624900			AT1G07430	HAI2	highly ABA-induced PP2C gene 2	931.109	1282.1	627.672	518.076	1814.49	1485.17	465.352	1432.95	793.695	588.101	754.879	2111.24
				Pavir.5NG586400			AT2G29380	HAI3	highly ABA-induced PP2C gene 3	451.412	966.411	317.567	391.755	1001.62	856.433	195.244	924.321	426.428	388.136	692.763	1104.52
				Pavir.9KG499400			AT1G07430	HAI2	highly ABA-induced PP2C gene 2	1061.87	2029.32	1617.53	1827.44	3285.61	1415.8	503.568	1622.3	986.017	1147.53	3183.18	1390.96
				Pavir.9NG704400			AT1G07430	HAI2	highly ABA-induced PP2C gene 2	1497.98	4123.44	2692.69	3502.09	4235.17	2150.13	923.266	3508.63	2327.69	2308.72	3786.31	1819.78
				Pavir.1KG169600			AT2G20050		protein serine/threonine phosphatases;protein kinases;catalytics;cAMP-dependent protein kinase regulators;ATP binding;protein serine/threonine phosphatases	1151.17	1276.11	767.093	1757.3	1024.28	1535.25	1880.09	540.588	992.004	2227.04	1652.85	1812.16
				Pavir.1NG172300			AT2G20050		protein serine/threonine phosphatases;protein kinases;catalytics;cAMP-dependent protein kinase regulators;ATP binding;protein serine/threonine phosphatases	1257.49	894.656	649.918	1329.27	620.233	1225.07	2269.16	914.123	1318.08	2377.12	1236.26	1618.08
				Pavir.4KG091000			AT3G51370		Protein phosphatase 2C family protein	61.8521	126.249	44.4641	94.8963	49.6316	75.372	199.971	56.1623	156.368	257.715	153.634	201.452
				Pavir.1NG341900			AT4G31860		Protein phosphatase 2C family protein	21.4507	23.4437	9.55462	9.18765	7.63943	24.0489	650.652	450.214	601.958	872.64	502.324	373.443
				Pavir.2NG126300			AT5G19280	KAPP,RAG1	kinase associated protein phosphatase	467.403	514.191	617.931	565.316	439.173	497.473	491.179	512.048	586.04	736.408	568.901	663.308
				Pavir.5NG283600			AT5G53140		Protein phosphatase 2C family protein	158.501	263.008	351.412	322.644	293.117	254.675	280.883	361.303	256.191	424.611	284.058	316.737
				Pavir.1KG210100			AT5G53140		Protein phosphatase 2C family protein	537.576	657.266	443.492	420.316	651.947	680.48	699.185	758.247	593.978	794.28	940.801	1146.87
				Pavir.5KG458700			AT5G53140		Protein phosphatase 2C family protein	130.512	167.275	128.903	133.277	173.962	170.789	217.201	290.374	209.526	297.276	301.711	354.277
				Pavir.1NG255300			AT1G07430	HAI2	highly ABA-induced PP2C gene 2	102.401	384.457	384.896	503.16	619.408	319.843	159.878	1031.38	725.415	745.55	1124.91	1235.93
				Pavir.1KG451800			AT5G06750		Protein phosphatase 2C family protein	74.1534	64.2089	55.9271	104.621	135.843	131.408	92.085	150.002	80.4685	200.907	208.878	123.93
				Pavir.1NG427600			AT5G06750		Protein phosphatase 2C family protein	59.6059	80.4768	72.0308	108.404	121.928	91.9603	87.1358	128.739	81.7609	151.598	184.572	150.676
				Pavir.5KG351700			AT2G40860		protein kinase family protein / protein phosphatase 2C ( PP2C) family protein	576.469	497.827	558.456	615.85	571.612	654.229	715.959	518.2	671.372	659.678	560.123	774.561
				Pavir.8NG268000			AT3G63340		Protein phosphatase 2C family protein	1076.4	985.466	1082.74	1246.95	984.46	1300.31	1575.5	618.062	1362.16	1110.97	1030.89	1402.41
				Pavir.5NG242500			AT4G27800	PPH1,TAP38	thylakoid-associated phosphatase 38	205.5	169.186	274.758	331.778	293.276	299.7	352.313	249.757	281.3	263.467	371.963	432.427
				Pavir.9NG702800			AT4G38520		Protein phosphatase 2C family protein	1214.06	634.896	1552.16	535.876	1095.81	545.339	2222.35	724.339	1200.13	1340.75	2892.21	4347.22
				Pavir.9KG254100			AT4G33500		Protein phosphatase 2C family protein	467.666	176.383	159.871	168.23	185.671	422.513	529.093	135.699	227.569	212.522	335.315	486.207
				Pavir.9NG000700			AT4G09620		Mitochondrial transcription termination factor family protein	224.316	197.419	235.318	140.772	192.192	190.072	589.248	232.73	160.119	191.512	482.565	280.192
				Pavir.1KG047100			AT4G31750	WIN2	HOPW1-1-interacting 2	3151.4	3865.21	4342.33	4091.07	3043.41	3053.23	4439.08	4639.36	6830.01	6572.55	3681.99	2701.22
				Pavir.9NG683200			AT1G09160		Protein phosphatase 2C family protein	826.081	2442.9	2990.21	2351.82	666.885	750.075	1293.01	4257.55	6116.03	4227.16	1954.4	666.623
				Pavir.9NG765800			AT4G38520		Protein phosphatase 2C family protein	2158.62	4798.42	5038.73	3607.8	2168.95	1610.45	2890.34	6614.71	8586.14	9126.58	4316.92	2045.36
				Pavir.9KG580400			AT4G38520		Protein phosphatase 2C family protein	694.602	1008.68	1107.7	1102.23	617.243	626.188	1588.3	2401.89	2776.16	3497.37	1604.76	1045.61
				Pavir.9NG491100			AT2G33700		Protein phosphatase 2C family protein	1333.86	3411.12	4392	2133.5	511.101	1359.04	1724.3	1722.05	6629.96	5025.6	757.804	730.647
				Pavir.5NG196300			AT3G62260		Protein phosphatase 2C family protein	3429.38	4423.25	3283.27	3174.02	4110.99	3084.13	3186.37	4595.11	6578.79	4746.91	3628.39	3128.17
				Pavir.9NG466300			AT4G38520		Protein phosphatase 2C family protein	746.452	1109.63	1037.07	762.324	572.142	686.731	979.973	2395.84	2712.1	1699.64	1017.55	873.918
				Pavir.J033100			AT2G33700		Protein phosphatase 2C family protein	1223.83	1114.39	1315.52	1677.29	508.353	574.889	2009.35	4930.6	10714.1	4846.14	1447.61	515.774
				Pavir.3KG130200			AT3G62260		Protein phosphatase 2C family protein	2035.75	2806.87	2537.26	2594.92	1672.1	1959.17	1863.68	3482.66	2913.37	3029.99	1553.79	2004.19
				Pavir.9KG555200			AT1G09160		Protein phosphatase 2C family protein	411.915	1969.69	1405.71	2127.52	243.668	325.078	513.433	2812.06	3165.98	2818.9	972.477	223.884
				Pavir.9NG537900			AT1G47380		Protein phosphatase 2C family protein	655.431	885.298	690.995	799.047	500.716	554.273	636.741	991.147	1006.76	1116.88	641.779	622.37
				Pavir.9KG398100			AT1G47380		Protein phosphatase 2C family protein	453.517	706.001	388.279	457.121	293.184	426.45	415.359	662.706	630.762	887.61	444.791	322.424
				Pavir.1KG374400			AT4G31860		Protein phosphatase 2C family protein	164.591	85.2585	57.7542	39.8925	13.0322	13.0758	82.714	100.625	160.992	281.31	53.8625	24.4777
				Pavir.2NG504700			AT3G15260		Protein phosphatase 2C family protein	321.876	266.238	294.098	331.627	186.434	251.434	318.7	203.469	328.174	506.9	230.802	177.757
				Pavir.2NG505300			AT3G15260		Protein phosphatase 2C family protein	238.901	274.109	227.458	268.648	158.882	192.691	184.049	227.099	248.219	356.555	125.529	108.023
				Pavir.1KG152400			AT5G53140		Protein phosphatase 2C family protein	374.027	652.985	323.683	278.757	305.401	324.384	407.592	992.888	565.861	763.715	528.185	411.998
				Pavir.1NG143700			AT5G53140		Protein phosphatase 2C family protein	304.863	502.391	276.031	255.658	272.645	274.484	400.606	905.523	507.266	716.967	518.552	437.326
				Pavir.1NG504200			AT2G25620	AtDBP1,DBP1	DNA-binding protein phosphatase 1	765.385	1927.53	1320.84	923.95	597.938	935.323	1026.02	1867.54	1511.14	1529.92	1595.99	660.065
				Pavir.2NG356600			AT1G47380		Protein phosphatase 2C family protein	53.6176	191.411	83.812	83.119	33.298	34.7769	71.1776	409.572	179.475	138.817	105.876	21.5567
				Pavir.5NG268800			AT1G47380		Protein phosphatase 2C family protein	66.8205	212.934	145.251	110.553	30.814	23.9866	144.016	452.881	344.841	208.927	120.069	27.4909
				Pavir.2KG493700			AT1G03590		Protein phosphatase 2C family protein	739.997	1238.6	1675.24	1127.2	775.419	412.388	1256.67	2341.01	1825.5	1237.64	1886.58	1057.25
				Pavir.1NG023600			AT4G31750	WIN2	HOPW1-1-interacting 2	2987.61	3384.64	3272.2	3711.42	3189.84	3259.01	3775.61	5784.83	7139.16	4190.3	4964.62	4604.96
				Pavir.7KG014600			AT5G36250		Protein phosphatase 2C family protein	176.275	156.282	130.99	161.522	92.0925	167.477	147.898	331.87	235.367	191.111	165.869	251.234
				Pavir.1KG238100			AT2G29380	HAI3	highly ABA-induced PP2C gene 3	122.318	589.545	420.054	557.973	374.65	221.214	81.3591	752.474	452.451	661.689	468.499	207.955
				Pavir.4KG077900			AT2G25620	AtDBP1,DBP1	DNA-binding protein phosphatase 1	225.388	423.126	257.223	344.184	317.838	392.077	177.588	548.627	390.121	436.475	301.641	199.89
				Pavir.5KG405500			AT1G72770	HAB1	homology to ABI1	1983.23	6877.84	5296.04	4125.47	2560.5	2167.44	1931.12	4638.74	5959.42	4912.39	3620.32	2643.7
				Pavir.5NG372600			AT1G72770	HAB1	homology to ABI1	1286.49	4076.93	3584.06	2607.98	2393.88	2234.92	1458.89	3643.8	3753.5	3554.93	3408.52	2555.81
				Pavir.1KG189900			AT5G36250		Protein phosphatase 2C family protein	1532.39	1309.64	1487.81	950.028	883.188	1046.41	1290.37	583.115	2272.92	972.729	403.521	415.5
				Pavir.8KG138800			AT1G07160		Protein phosphatase 2C family protein	115.073	119.989	88.4336	124.146	73.3526	32.9392	136.958	28.2408	66.7895	51.0618	47.9852	20.6869
				Pavir.9KG477100			AT2G30020		Protein phosphatase 2C family protein	11931	9669.9	13209.9	12829.9	11227.8	3599.98	9972.29	6188.89	10822.6	6365.25	6120.73	5072.34
				Pavir.9NG650600			AT4G33920		Protein phosphatase 2C family protein	1945.25	2098.41	2286.6	3700.24	2640.23	635.089	2181.36	2562.75	1842.92	717.44	1565.36	1525.32
				Pavir.9NG715000			AT2G30020		Protein phosphatase 2C family protein	5917.86	4392.93	5131.3	6607.1	8863.19	2604.75	4654.58	3462.39	4095.99	2797.92	3485.5	5185.69
				Pavir.3KG061900			AT1G07160		Protein phosphatase 2C family protein	234.006	265.748	228.706	168.861	90.605	108.515	541.652	376.571	269.452	243.168	107.075	26.2272
				Pavir.7NG158600			AT3G16560		Protein phosphatase 2C family protein	3866.31	1777.22	1895.73	2079.43	1257.3	1248.06	8227.77	2729.23	3856.24	2607.42	2579.32	1741.81
				Pavir.8NG192200			AT2G30020		Protein phosphatase 2C family protein	187.286	172.678	164.952	192.865	118.414	44.7756	324.432	113.71	201.162	151.217	134.886	33.0377
				Pavir.9KG630400			AT4G33920		Protein phosphatase 2C family protein	2164.08	1783.53	1922.51	1976.25	1618.48	569.582	3163.71	2371.44	2843.89	1164.25	2115.46	1939.07
				Pavir.1KG362800			AT1G47380		Protein phosphatase 2C family protein	1600.5	2962.55	3362.87	5504.87	1509.31	1013.92	1913.05	2237.56	3706.41	1899.51	2505.63	627.567
				Pavir.7NG185700			AT1G47380		Protein phosphatase 2C family protein	841.986	1824.09	2111.76	2610	930.586	817.995	705.683	1795.15	2430.21	1456.86	954.265	406.257
				Pavir.1NG306700			AT1G47380		Protein phosphatase 2C family protein	2030.54	3797.91	2862.23	4697.28	1714.4	613.709	3108.43	3316.06	5241.86	2187.21	3533.26	899.019
				Pavir.7KG182400			AT1G34750		Protein phosphatase 2C family protein	3030.39	3939.65	4418.05	4857.41	2121.28	2481.54	3615	2372.24	3850.33	2847.98	2939.33	1447.82
				Pavir.5NG330100			AT2G28890	PLL4	poltergeist like 4	89.8445	84.6006	127.2	108.091	92.5505	28.2674	92.7085	95.5435	144.65	80.7423	80.6462	46.6303
				Pavir.9NG035000			AT2G28890	PLL4	poltergeist like 4	1323.07	1432.37	1863.19	2515.95	1354.76	464.727	1408.02	1217.04	2587.04	996.523	1250.01	496.294
				Pavir.9NG045500			AT4G33920		Protein phosphatase 2C family protein	3399.75	3803.04	4036.14	4798.1	3516.65	1897.97	2811.95	4504.77	4394.7	5236.82	5744.88	2670.69
				Pavir.9NG052500			AT4G33920		Protein phosphatase 2C family protein	2416.08	3298.2	4289.44	4119.12	2963.11	1369.58	2231.31	3026.62	3706.03	3477.03	4002.96	1660.54
				Pavir.2KG565300			AT3G06270		Protein phosphatase 2C family protein	558.924	1381.76	901.231	1282.39	472.473	455.213	971.432	547.424	881.795	1141.64	450.477	313.349
				Pavir.3KG134100			AT3G62260		Protein phosphatase 2C family protein	1434.99	3349.34	2197.17	2176.65	1227.89	1371.92	1146.42	1666.52	1992.41	2412.18	1305.58	713.665
				Pavir.9NG759900			AT2G33700		Protein phosphatase 2C family protein	708.047	1979.62	1555.91	1259.42	215.121	348.323	812.827	691.26	1400.93	1012.78	507.894	363.378
				Pavir.2NG614700			AT1G09160		Protein phosphatase 2C family protein	880.936	1113.71	1326	1094.28	670.855	715.061	546.077	978.088	790.962	719.448	415.25	276.403
				Pavir.7NG407200			AT4G28400		Protein phosphatase 2C family protein	2009.68	2254.97	3237.69	2576.28	1377.22	1132.59	1623.51	1740.96	2481.48	1545	1204.2	747.459
				Pavir.3NG067200			AT2G40180	ATHPP2C5,PP2C5	phosphatase 2C5	99.2762	267.293	351.299	133.479	41.4104	31.8446	62.7313	42.6345	82.9001	167.724	11.5469	6.73333
				Pavir.7KG180000			AT1G47380		Protein phosphatase 2C family protein	1536.74	3544.23	3248.29	3619.33	2395.01	2050.31	992.314	2535.2	2654.48	2199.85	1692.95	1024.3
				Pavir.2NG536700			AT1G03590		Protein phosphatase 2C family protein	186.496	178.441	143.265	165.1	110.38	123.756	129.127	234.565	124.466	135.875	100.409	55.4562
				Pavir.6NG247500			AT2G30170		Protein phosphatase 2C family protein	175.924	98.9065	126.888	97.054	47.2213	66.9104	96.7225	151.568	113.287	103.007	66.0485	66.8947
				Pavir.4KG155100			AT1G09160		Protein phosphatase 2C family protein	825.21	2156.26	2082.44	2186.67	719.689	709.572	1068.91	2636.98	2104.81	1965.97	1222.46	532.265
				Pavir.9KG551100			AT2G33700		Protein phosphatase 2C family protein	397.593	817.933	1010.83	787.047	169.499	214.931	467.17	767.477	691.666	666.596	397.992	185.919
				Pavir.J740300			AT3G17090		Protein phosphatase 2C family protein	901.686	1419.13	1701.01	1543.65	430.979	361.324	566.982	1343.69	1213.23	852.817	536.981	345.259
				Pavir.5KG268900			AT1G68410		Protein phosphatase 2C family protein	1197.87	1624.53	1509.83	1273.59	1082.83	980.093	1298.47	1851.06	1534.91	1483.47	849.253	768.324
				Pavir.9KG319500			AT4G38520		Protein phosphatase 2C family protein	1043.63	2885.47	2834.21	1318.15	574.982	734.641	1234.93	2415.34	2417.89	1735.9	684.845	429.468
				Pavir.5KG510300			AT3G51370		Protein phosphatase 2C family protein	99.9173	126.811	143.792	156.847	77.0449	53.9325	106.323	177.04	185.971	122.017	97.9756	75.1672
				Pavir.J740700			AT3G17090		Protein phosphatase 2C family protein	447.716	608.953	655.096	679.704	293.061	239.416	632.586	894.475	1135.9	647.438	473.063	311.217
				Pavir.5NG561200			AT1G68410		Protein phosphatase 2C family protein	955.968	1232.83	1374.49	1001.43	645.398	682.651	1117.78	1627.27	1604.49	1367.38	921.171	687.526
				Pavir.1KG223800			AT3G02750		Protein phosphatase 2C family protein	1285.77	1455.38	854.307	1113.95	837.509	1044.79	863.38	665.536	528.43	971.059	598.325	814.042
				Pavir.1KG520700			AT2G25620	AtDBP1,DBP1	DNA-binding protein phosphatase 1	1014.67	2006.11	810.39	928.666	842.529	480.468	877.055	846.644	599.904	765.841	578.072	818.532
				Pavir.1NG238900			AT1G16220		Protein phosphatase 2C family protein	1800.74	1789.02	1417.97	1369.13	1089.15	1748.59	1098.61	1639.6	1178.37	1671.63	979.952	1107.13
				Pavir.2KG431500			AT3G15260		Protein phosphatase 2C family protein	1111.07	1328.98	981.965	983.594	1004.97	1114.57	836.044	963.072	977.482	780.094	551.66	477.102
				Pavir.2NG201800			AT4G16580		Protein phosphatase 2C family protein	1542.05	1427.15	1345.67	1089.69	1501.87	1408.07	1210.89	1140.22	1176.31	1261.24	1195.46	1255.24
				Pavir.7KG015700			AT3G02750		Protein phosphatase 2C family protein	286.838	168.413	154.179	116.08	134.344	249.452	152.112	129.588	124.458	127.315	80.6451	117.981
				Pavir.9NG820700			AT4G33500		Protein phosphatase 2C family protein	3238.56	1832.45	1579.29	1864.41	1713.17	2315.45	1502.11	1298.33	1675.91	1964.06	809.958	1049.01
				Pavir.7NG251600			AT4G16580		Protein phosphatase 2C family protein	1699.05	988.951	1134.93	942.483	955.908	935.925	858.879	776.465	774.299	815.978	644.202	797.809
				Pavir.9KG643300			AT4G33500		Protein phosphatase 2C family protein	2985.97	1637.07	1531.5	2049.38	1440.18	1553.88	976.193	559.936	499.407	529.956	429.133	502.288
				Pavir.8KG300100			AT3G63340		Protein phosphatase 2C family protein	115	84.961	105.031	77.3184	77.5964	98.6641	83.6328	43.2876	41.9142	88.9776	55.761	61.1218
				Pavir.1NG077000			AT4G31860		Protein phosphatase 2C family protein	1148.18	1601.73	1455.91	1396.5	1248.2	1776.94	705.36	753.262	1163.31	1199.52	573.761	807.491
				Pavir.7NG392900			AT4G31750	WIN2	HOPW1-1-interacting 2	1129.54	882.205	1441.2	1214.76	1522.53	1942.24	700.29	831.71	903.65	735.171	692.91	529.957
				Pavir.4KG342800			AT4G31860		Protein phosphatase 2C family protein	1832.31	2126.64	2352.78	2561.52	1602.06	1711.74	1088.71	830.891	1102.57	957.748	835.748	686.759
				Pavir.9KG580500			AT4G38520		Protein phosphatase 2C family protein	1374.52	1877.45	1882.94	1839.33	1473.27	1346.6	898.366	916.808	1133.77	1350.12	857.877	784.53
				Pavir.7KG334900			AT4G28400		Protein phosphatase 2C family protein	1878.52	1993.83	2451.67	2434.19	1693.45	1842.03	1539.47	1224.94	1796.87	677.842	833.465	621.158
				Pavir.1NG118000			AT5G36250		Protein phosphatase 2C family protein	1119.56	728.12	922.548	1243.35	1357.76	1236.47	853.034	447.774	846.729	301.761	530.237	793.184
				Pavir.1NG433700			AT2G35350	PLL1	poltergeist like 1	288.51	223.727	337.964	431.112	489.656	419.309	290.675	126.646	173.589	123.888	240.118	347.76
				Pavir.4NG333300			AT3G51370		Protein phosphatase 2C family protein	145.511	163.852	159.196	187.289	210.65	212.769	143.93	106.378	69.9855	53.8487	149.871	125.585
				Pavir.6KG342000			AT1G16220		Protein phosphatase 2C family protein	136.402	81.904	74.7418	120.665	110.016	136.308	71.347	48.1972	43.0378	44.3268	82.9345	90.3375
				Pavir.2NG606900			AT3G06270		Protein phosphatase 2C family protein	423.956	521.691	400.211	533.658	758.243	579.205	646.094	284.619	257.114	606.428	318.463	349.056
				Pavir.7KG396900			AT1G34750		Protein phosphatase 2C family protein	2339.57	1734.16	1652.14	2040.35	1751.24	2161.75	2507.94	982.303	1707.45	1358.34	1347.38	1435.3
				Pavir.7NG366800			AT1G34750		Protein phosphatase 2C family protein	1134.28	805.525	1038.83	1140.54	1106.92	1389.35	1218.06	598.026	850.3	871.926	840.409	936.597
				Pavir.8KG302100			AT3G63340		Protein phosphatase 2C family protein	1348.38	970.997	1134.62	1227.92	1189.64	1302.82	1121.39	441.3	671.719	1029.83	817.457	1041.35
						Order
ABFs				Pavir.1NG475300		1	AT3G19290	ABF4,AREB2	ABRE binding factor 4	176.564	143.427	204.322	122.726	92.5276	142.395	47.3188	73.1101	74.6939	194.601	65.5426	63.854
				Pavir.2NG183000		2	AT3G56850	AREB3,DPBF3	ABA-responsive element binding protein 3	459.35	210.604	276.926	275.464	266.4	318.805	448.823	221.031	247.755	188.509	268.147	427.404
				Pavir.5KG593700		3	AT3G56850	AREB3,DPBF3	ABA-responsive element binding protein 3	577.25	395.028	414.549	408.413	454.815	475.096	395.216	377.245	321.153	277.712	311.278	300.107
				Pavir.5NG554100		4	AT3G56850	AREB3,DPBF3	ABA-responsive element binding protein 3	844.622	544.64	553.049	497.462	820.105	1064.06	564.614	366.301	376.499	517.442	392.397	627.652
				Pavir.2KG569000		5	AT2G41070	ATBZIP12,DPBF4,EEL	Basic-leucine zipper (bZIP) transcription factor family protein	77.6484	74.606	50.6437	97.0019	142.923	142.21	94.6017	148.915	57.3514	75.9971	83.3024	115.92
				Pavir.9NG435900		6	AT1G03970	GBF4	G-box binding factor 4	245.688	217.591	230.78	230.231	295.311	290.641	286.607	328.723	305.145	221.337	256.673	366.922
				Pavir.2NG353900		7	AT1G49720	ABF1	abscisic acid responsive element-binding factor 1	355.914	285.926	432.953	371.433	799.749	516.279	117.269	117.825	169.207	192.245	613.025	744.723
				Pavir.4KG203500		8	AT1G45249	ABF2,AREB1,ATAREB1	abscisic acid responsive elements-binding factor 2	136.473	229.641	242.53	181.46	521.102	372.835	136.977	172.307	138.787	125.788	238.592	383.308
				Pavir.5KG658900		9	AT1G03970	GBF4	G-box binding factor 4	949.077	456.81	1290.11	618.26	2797.94	1918.28	347.977	223.936	301.937	179.873	1054.5	1491.99
				Pavir.6NG274900		10	AT1G45249	ABF2,AREB1,ATAREB1	abscisic acid responsive elements-binding factor 2	593.618	585.997	852.178	675.179	1803.15	2153.64	454.955	712.297	791.443	517.45	1070.31	2035.45
				Pavir.J443800		11	AT1G03970	GBF4	G-box binding factor 4	598.886	257.811	364.984	295.836	901.724	742.767	501.714	327.469	343.983	378.655	938.59	1398.55
						Order
SNRKs				Pavir.1KG331900		1	AT1G60940	SNRK2-10,SNRK2.10,SRK2B	SNF1-related protein kinase 2.10	2632.37	3685.71	1622.31	2168.35	1492.83	1993.85	1738.67	1366.72	1549.28	1071.17	1342.99	1453.33
				Pavir.9KG224000		2	AT4G33950	ATOST1,OST1,P44,SNRK2-6,SNRK2.6,SRK2E	Protein kinase superfamily protein	61.9913	111.971	70.0911	73.6235	61.2747	96.2389	60.8678	22.9289	61.0293	25.1277	16.884	23.6018
				Pavir.1NG308000		3	AT1G60940	SNRK2-10,SNRK2.10,SRK2B	SNF1-related protein kinase 2.10	1390.29	1679.4	985.252	1373.2	969.378	1164.38	1850.84	1617.47	1511.09	1474.42	1392.73	959.892
				Pavir.3KG484400		4	AT4G33950	ATOST1,OST1,P44,SNRK2-6,SNRK2.6,SRK2E	Protein kinase superfamily protein	139.484	206.377	124.131	121.037	77.5064	109.691	240.802	110.159	135.818	97.1026	70.2252	64.1992
				Pavir.3NG311300		5	AT4G33950	ATOST1,OST1,P44,SNRK2-6,SNRK2.6,SRK2E	Protein kinase superfamily protein	427.499	301.216	293.869	401.84	260.289	341.127	632.514	248.296	341.931	268.181	289.147	285.497
				Pavir.9NG042800		6	AT4G33950	ATOST1,OST1,P44,SNRK2-6,SNRK2.6,SRK2E	Protein kinase superfamily protein	1948.79	1727.8	2227.56	2643.38	1647.76	1913.2	2508.91	1701.96	2130.2	2350.22	1682.45	2604.09
				Pavir.9NG208400		7	AT4G33950	ATOST1,OST1,P44,SNRK2-6,SNRK2.6,SRK2E	Protein kinase superfamily protein	864.149	849.429	424.729	986.669	538.284	644.744	799.591	909.507	557.072	740.285	656.054	878.092
				Pavir.2KG547700		8	AT4G33950	ATOST1,OST1,P44,SNRK2-6,SNRK2.6,SRK2E	Protein kinase superfamily protein	2288.31	5254.1	4691.69	4448.71	910.238	924.528	3183.48	4198.3	5034.1	7251.18	2514.88	820.724
				Pavir.2NG594400		9	AT4G33950	ATOST1,OST1,P44,SNRK2-6,SNRK2.6,SRK2E	Protein kinase superfamily protein	2272.21	4555.16	5619.98	4950	941.034	1164.66	3512.83	3198.31	5385.34	4461.61	3936.49	1224.66
				Pavir.7KG361600		10	AT1G60940	SNRK2-10,SNRK2.10,SRK2B	SNF1-related protein kinase 2.10	752.469	612.028	593.456	744.103	255.804	397.122	599.356	707.494	550.548	807.687	300.508	116.759
				Pavir.7NG416500		11	AT1G60940	SNRK2-10,SNRK2.10,SRK2B	SNF1-related protein kinase 2.10	1301.21	1073.96	1015.53	1538.45	651.199	546.18	1446.61	1523.53	1279.42	2614.08	694.622	383.278
				Pavir.2KG548500		12	AT4G33950	ATOST1,OST1,P44,SNRK2-6,SNRK2.6,SRK2E	Protein kinase superfamily protein	2375.25	5061.23	4671.91	4370.1	675.175	809.255	2210.43	2144.09	2997.89	134.914	1687.59	320.391
				Pavir.3NG156500		13	AT1G10940	ASK1,SNRK2-4,SNRK2.4,SRK2A	Protein kinase superfamily protein	351.675	713.138	600.285	970.929	292.688	231.948	520.684	933.998	747.179	589.148	610.07	306.604
				Pavir.7KG152300		14	AT1G10940	ASK1,SNRK2-4,SNRK2.4,SRK2A	Protein kinase superfamily protein	301.902	406.187	392.201	378.037	268.081	152.037	341.609	517.465	508.968	266.543	221.202	121.816
				Pavir.5KG661200		15	AT1G10940	ASK1,SNRK2-4,SNRK2.4,SRK2A	Protein kinase superfamily protein	379.052	228.873	234.046	236.463	627.572	1868.07	533.823	608.458	576.702	438.881	678.77	870.845
				Pavir.9KG401100		16	AT1G78290	SNRK2-8,SNRK2.8,SRK2C	Protein kinase superfamily protein	923.609	658.417	1225.67	683.993	2634.46	3577.79	624.782	258.416	775.892	1451.45	1120.32	2633.63
				Pavir.9NG459300		17	AT1G10940	ASK1,SNRK2-4,SNRK2.4,SRK2A	Protein kinase superfamily protein	779.154	1648.97	1557.13	1455.14	2500.63	3133.53	809.159	1852.56	1547.6	1372.33	1666.37	2957
						Order
Downstream Targets Subsets			Induced	Pavir.9KG605500		1	AT2G18340		late embryogenesis abundant domain-containing protein / LEA domain-containing protein	1028.5	48.1527	66.9131	112.693	11622.2	18929.2	113.643	287.35	125.227	94.9007	2375.08	14978.5
				Pavir.4KG108600		2	AT4G11220	BTI2,RTNLB2	VIRB2-interacting protein 2	4153.57	1884.16	3053.92	2355.52	16050.9	22085.3	2729.15	1722.96	3386.48	2143.17	8068.77	15571.3
				Pavir.9KG404000		3	AT1G78070		Transducin/WD40 repeat-like superfamily protein	425.706	125.484	190.881	137.396	1197.58	2296.53	294.689	339.285	272.77	289.418	526.776	2429.17
				Pavir.9KG650800		4	AT5G42900	COR27	cold regulated gene 27	602.353	279.948	236.179	705.894	1416.08	3519.32	301.777	139.085	193.881	394.077	1458.92	2550.67
				Pavir.J351400		5	AT3G48510			132.395	42.244	117.632	87.1952	1001.73	770.205	44.3453	91.2039	59.9327	77.6483	477.882	974.788
				Pavir.J620200		6	AT4G29190		Zinc finger C-x8-C-x5-C-x3-H type family protein	2543.91	456.887	1598.47	1433.27	7749.04	5307.71	1629.89	718.176	366.789	1060.59	2721.3	8193.26
				Pavir.5KG072800		7	AT5G40390	SIP1	Raffinose synthase family protein	1433.33	147.985	172.336	198.823	2978.65	2517.87	557.938	755.498	377.706	623.981	1388.64	2316.77
				Pavir.6NG244500		8	AT4G24960	ATHVA22D,HVA22D	HVA22 homologue D	36.6007	17.2692	19.3619	20.0595	122.226	469.536	27.8259	46.6008	23.9748	20.3618	154.438	1407.05
				Pavir.9KG214700		9	AT3G23920	BAM1,BMY7,TR-BAMY	beta-amylase 1	202.033	84.8536	74.4616	60.6573	631.296	423.018	236.205	369.788	217.334	221.764	972.908	1642.04
				Pavir.5KG425900		10	AT2G46270	GBF3	G-box binding factor 3	160.358	300.003	276.227	209.263	1017.43	612.061	88.9649	202.061	173.529	324.367	805.885	1307.31
						Order
			Repressed	Pavir.3KG350500		1	AT2G01300			343.892	2191.93	1382.84	1310.96	56.1552	156.451	824.433	3528.98	2903	3097.41	519.652	32.6211
				Pavir.1NG193200		2	AT4G21410	CRK29	cysteine-rich RLK (RECEPTOR-like protein kinase) 29	163.863	560.55	620.069	585.544	165.376	98.957	138.558	563.487	501.778	563.516	231.067	44.9468
				Pavir.5KG290400		3	AT4G12470	AZI1	azelaic acid induced 1	2797.63	4070	3651.38	1495.15	414.78	1523.21	1359.41	3084.75	3646.79	2543.89	625.528	189.282
				Pavir.J073800		4	AT2G47240	CER8,LACS1	AMP-dependent synthetase and ligase family protein	681.135	1078.62	1189.84	901.649	253.726	341.701	834.481	736.715	1676.52	1139.67	603.174	203.133
				Pavir.5NG208200		5	AT3G62150	PGP21	P-glycoprotein 21	2907.23	3799.13	1881.86	1916.72	424.9	970.065	2792.51	2243.53	3263.69	4175.57	668.869	423.399
				Pavir.1KG039400		6	AT5G14760	AO	L-aspartate oxidase	1202.96	1811.09	1274.17	958.731	201.655	403.16	1153.46	772.564	958.151	730.239	585.598	167.435
				Pavir.7KG219700		7	AT4G17670		Protein of unknown function (DUF581)	147.852	434.435	710.505	245.921	100.111	113.257	51.6463	84.2968	420.124	108.591	73.91	29.3711
				Pavir.3KG516400		8	AT3G62270		HCO3- transporter family	747.95	1691.02	1354.21	2818.47	260.545	180.408	8736.25	8988.26	4367.95	6866.04	2865.58	534.581
				Pavir.J683900		9	AT3G46530	RPP13	NB-ARC domain-containing disease resistance protein	159.773	353.557	301.221	423.316	109.664	119.878	717.833	406.581	544.429	359.685	115.627	83.4374
				Pavir.3KG261700		10	AT4G15530	PPDK	pyruvate orthophosphate dikinase	4230.91	2721.3	9109.68	5434.14	578.621	1326.52	10742.4	1579.55	3676.2	2897.44	784.177	584.521

## Sheet: Figure 3 - RFOs
Figure 3A							Summer						Kanlow
			Gene				May	June	July	Aug	Sept	Nov	May	June	July	Aug	Sept	Nov
2.7.7.64	UDP-sugar pyrophosphorylase	Pavir.4KG375500	USP1	AT5G52560	ATUSP,USP	UDP-sugar pyrophosphorylase	21.5625	87.1352	24.3928	50.7765	39.1696	103.979	75.2872	55.6459	41.3879	17.308	55.8042	116.527
		Pavir.4NG313800	USP2	AT5G52560	ATUSP,USP	UDP-sugar pyrophosphorylase	1106.54	1420	1052.58	682.58	1933.81	2728.18	1889.93	2245.86	1862.15	1624.98	2014.97	2566.01
5.1.3.2	UDP-glucose 4-epimerase	Pavir.6KG225600	UGE1	AT4G10960	UGE5	UDP-D-glucose/UDP-D-galactose 4-epimerase 5	578.763	2374.42	2407.49	1361.76	1098.93	1428.88	1279.16	3714.29	2887.1	3007.93	2189.91	2035.31
		Pavir.9NG633800	UGE2	AT4G10960	UGE5	UDP-D-glucose/UDP-D-galactose 4-epimerase 5	8896.05	7872.51	7772.18	10975.8	7144.24	5334.98	9609.22	7236.1	11174.6	12285.5	8272.49	5210.12
		Pavir.2NG149600	UGE3	AT4G10960	UGE5	UDP-D-glucose/UDP-D-galactose 4-epimerase 5	13631	9442.65	14757.2	15095.8	17281.2	25047.2	8037.09	4605.95	9318.56	8785.42	9159.24	10160.5
		Pavir.2KG196700	UGE4	AT4G10960	UGE5	UDP-D-glucose/UDP-D-galactose 4-epimerase 5	176.87	218.851	137.476	124.092	238.783	235.508	105.154	368.168	239.756	309.084	550.089	243.821
		Pavir.2NG431200	UGE5	AT1G12780	ATUGE1,UGE1	UDP-D-glucose/UDP-D-galactose 4-epimerase 1	928.101	170.389	430.297	318.183	342.004	330.498	482.657	261.707	292.336	179.897	124.743	49.1688
		Pavir.2NG392800	UGE6	AT1G12780	ATUGE1,UGE1	UDP-D-glucose/UDP-D-galactose 4-epimerase 1	543.883	79.6475	51.6837	68.9965	81.319	150.461	274.353	111.357	99.5154	83.5518	60.5529	39.8519
2.4.1.123	GOLS	Pavir.9KG421700	GOLS1	AT2G47180	AtGolS1,GolS1	galactinol synthase 1	5935.47	1973.95	2478.08	1967.89	32404.6	25730	1496.27	1941.64	1626.41	2774.3	17008.9	30474.1
		Pavir.9NG610900	GOLS2	AT2G47180	AtGolS1,GolS1	galactinol synthase 1	4175.57	1987.97	3837	2289.38	1878	644.387	1950.01	3076.87	2447.59	1777.76	1816.32	1323.24
2.4.1.82	raffinose synthase	Pavir.5NG075200	RaffS1	AT5G40390	SIP1	Raffinose synthase family protein	98.3972	29.8376	38.7594	34.3835	169.028	173.209	29.7188	51.3305	42.9482	50.841	163.307	111.135
		Pavir.5KG072800	RaffS2	AT5G40390	SIP1	Raffinose synthase family protein	1433.33	147.985	172.336	198.823	2978.65	2517.87	557.938	755.498	377.706	623.981	1388.64	2316.77
		Pavir.4KG086000	RaffS3	AT5G20250	DIN10	Raffinose synthase family protein	2754.57	959.53	210.259	610.493	79.4087	247.076	518.808	123.066	206.635	223.956	64.5816	124.397
		Pavir.4KG067600	RaffS4	AT5G20250	DIN10	Raffinose synthase family protein	11655.2	8952.18	3984.93	6868.79	557.489	2297.17	8534.64	6506.9	7458.09	8390.89	1132.96	907.504
		Pavir.6KG336200	RaffS5	AT1G55740	AtSIP1,SIP1	seed imbibition 1	1144.43	2102.39	1119.82	459.527	99.1866	385.283	438.609	1254.23	603.962	399.646	192.188	39.4397
		Pavir.3NG191300	RaffS6	AT1G55740	AtSIP1,SIP1	seed imbibition 1	3109.11	2840.57	2687.41	1995.21	339.695	1117.95	2384.24	3831.08	2428.06	4427.6	548.794	506.414
		Pavir.7NG251200	RaffS7	AT3G57520	AtSIP2,SIP2	seed imbibition 2	158.439	43.6343	178.079	92.9378	835.107	344.056	116.86	115.189	95.133	72.5831	1762.79	2553.59
		Pavir.9NG061500	RaffS8	AT3G57520	AtSIP2,SIP2	seed imbibition 2	283.827	86.1316	339.689	200.493	1313.48	639.593	147.627	160.508	122.351	112.282	2179.71	3123.51
		Pavir.2KG440200	RaffS9	AT3G57520	AtSIP2,SIP2	seed imbibition 2	1277.34	1206.08	909.711	822.427	2849.96	3111.84	1310.62	2246.26	947.476	2142.38	1304.64	4110.4
2.4.1.67	stachyose synthetase	Pavir.8NG309200	STS1	AT4G01970	AtSTS,STS	stachyose synthase	54.4272	8.95415	40.0942	25.889	230.603	291.509	153.091	35.6805	32.8014	20.0559	344.952	739.37
		Pavir.8KG360300	STS2	AT4G01970	AtSTS,STS	stachyose synthase	45.077	6.17764	22.1274	14.1243	127.646	249.814	34.1019	29.6634	32.7875	10.5719	147.128	273.432
		Pavir.8NG293200	STS3	AT4G01970	AtSTS,STS	stachyose synthase	350.547	69.4605	186.436	99.1429	2092.74	2742.46	367.758	132.406	181.637	183.479	1990.98	4468.87

## Sheet: Figure 4 - Metabolites
		Average, log normalized metabolite abundances.												z-scores
		Summer						Kanlow						Summer						Kanlow
Metabolite	Order	May	June	July	Aug	Sept	Nov	May	June	July	Aug	Sept	Nov	May	June	July	Aug	Sept	Nov	May	June	July	Aug	Sept	Nov
alanine	1	23.4261	24.6006	23.4261	24.2983	23.7848	23.7855	23.7495	24.594	24.558	24.2161	24.2983	23.9205	-1.46224	1.2694	-1.46224	0.566306	-0.628086	-0.626403	-0.709959	1.25395	1.17022	0.375053	0.566306	-0.312297
lactate	2	18.3661	20.5341	18.3661	19.3333	18.3574	18.0053	18.2325	20.3454	21.0827	20.0888	18.7124	17.4268	-0.601714	1.24928	-0.601714	0.223997	-0.609199	-0.909828	-0.715841	1.08815	1.71764	0.869018	-0.306056	-1.40373
dimethylglycine	3	24.7039	25.3834	24.7039	25.1819	25.1038	25.0063	24.8895	25.443	25.4973	25.3722	25.2747	24.979	-1.53654	0.923968	-1.53654	0.194116	-0.0883989	-0.441407	-0.864281	1.13948	1.33617	0.883249	0.530397	-0.540213
Methylmalonic_acid	4	21.2382	23.8617	21.2382	22.5509	22.0574	21.2766	21.8495	24.0298	24.3248	23.9951	23.2347	22.4565	-1.22192	1.00752	-1.22192	-0.106422	-0.52581	-1.18936	-0.702476	1.15037	1.40106	1.1209	0.474683	-0.186609
glutamate	5	24.8895	25.5172	24.8895	25.0305	24.8875	24.7117	25.1239	25.3456	25.3755	25.0305	24.979	25.1519	-0.794946	1.85649	-0.794946	-0.199554	-0.803239	-1.54621	0.195271	1.13173	1.25817	-0.199554	-0.416764	0.31355
DL-Pipecolic_acid	6	25.6556	25.9551	25.6556	25.6247	24.8602	25.3047	25.5515	26.155	26.0218	25.7719	25.6224	25.2671	0.0987452	0.940762	0.0987452	0.0118752	-2.13745	-0.887883	-0.193805	1.50291	1.12854	0.425663	0.00546471	-0.993573
glutamine	7	25.805	26.0332	25.805	25.6678	24.5402	25.1519	25.5484	26.3247	26.2958	26.0213	25.8107	25.1811	0.238225	0.680475	0.238225	-0.0277204	-2.21304	-1.02749	-0.259078	1.24533	1.18939	0.65731	0.249239	-0.97086
aspartate	8	25.0351	25.3047	25.0351	24.8311	25.0954	24.981	24.7688	25.226	25.0643	24.9428	24.9728	24.6785	0.227135	1.74065	0.227135	-0.918256	0.56584	-0.0764249	-1.2681	1.29919	0.390939	-0.290756	-0.122705	-1.77465
lysine	9	12.9794	16.3186	12.9794	14.3029	13.6597	13.4584	12.526	14.0782	13.7947	13.6111	12.4685	12.4703	-0.536168	2.58013	-0.536168	0.698935	0.0987277	-0.089121	-0.959352	0.489226	0.224703	0.0533163	-1.01298	-1.01125
dCTP_neg	10	16.3574	17.6547	16.3574	16.4664	16.3138	15.7612	15.3554	17.1019	16.4522	16.3138	15.6712	16.3893	0.0128153	2.1397	0.0128153	0.191568	-0.0585786	-0.964582	-1.62989	1.23343	0.168325	-0.0586332	-1.11216	0.0651802
S-methyl-5-thioadenosine	11	21.5138	23.3472	21.5138	22.8809	22.0321	22.1665	22.0886	23.0697	22.7557	22.0695	22.219	20.4634	-0.839705	1.48281	-0.839705	0.892051	-0.183191	-0.0129222	-0.111562	1.13128	0.733449	-0.1358	0.0535712	-2.17027
guanine	12	15.7559	16.7465	15.7559	15.7966	15.4381	16.5146	15.3479	17.0207	16.5007	16.3445	15.7294	16.1793	-0.633797	1.22219	-0.633797	-0.557502	-1.22913	0.787742	-1.39821	1.73587	0.761701	0.468892	-0.683401	0.159441
hypoxanthine	13	15.7692	17.9477	15.7692	16.3322	15.6618	16.958	16.6251	18.1075	17.3811	16.9533	16.6968	15.8316	-1.06729	1.51533	-1.06729	-0.39979	-1.1946	0.342055	-0.0525758	1.70477	0.843705	0.336467	0.0324841	-0.993258
uridine	14	21.8348	23.5015	21.8348	21.9176	21.8495	22.386	22.0985	24.0445	23.4155	22.8199	22.0886	22.1892	-0.868851	1.31343	-0.868851	-0.760366	-0.849604	-0.147158	-0.523547	2.02444	1.20086	0.420947	-0.536522	-0.404788
fumarate	15	25.3755	26.4539	25.3755	26.0213	25.9718	26.0662	25.5847	26.5564	26.4539	26.0911	25.7663	25.7331	-1.43495	1.23937	-1.43495	0.166442	0.0437175	0.277933	-0.916233	1.49352	1.23937	0.339717	-0.465831	-0.548108
malate	16	26.3846	27.3843	26.3846	26.7748	26.6579	26.8538	26.6579	27.3843	27.3843	27.1814	26.779	26.8181	-1.37523	1.36086	-1.37523	-0.307416	-0.627215	-0.0911113	-0.627215	1.36086	1.36086	0.805543	-0.295848	-0.188859
adenosine	17	25.9325	26.6116	25.9325	26.2831	26.155	26.1049	26.1522	26.5207	26.3435	26.3262	26.2883	26.1385	-1.44919	1.83239	-1.44919	0.244746	-0.374163	-0.616024	-0.387773	1.39286	0.536765	0.453363	0.269825	-0.453618
shikimate	18	21.7867	25.3375	21.7867	23.2744	22.1131	20.9604	22.3406	25.751	24.8305	24.5365	24.0378	23.3997	-0.996486	1.27234	-0.996486	-0.0458872	-0.787917	-1.5245	-0.642552	1.53658	0.948364	0.760508	0.441885	0.0341519
S-ribosyl-L-homocysteine_neg	19	22.343	24.4173	22.343	23.0914	22.8182	23.3314	23.0258	24.1259	23.5878	23.3942	23.7824	23.4512	-1.5175	1.73996	-1.5175	-0.342249	-0.771212	0.0346493	-0.445262	1.28245	0.437433	0.133343	0.74302	0.222871
Pyridoxamine	20	20.5531	22.4354	20.5531	21.5302	20.6412	20.1136	20.1346	20.6526	20.6224	20.9066	20.7349	20.084	-0.292721	2.55189	-0.292721	1.18393	-0.159609	-0.956938	-0.925202	-0.142437	-0.188035	0.241556	-0.0180644	-1.00164
aminoimidazole_carboxamide_ribonucleotide	21	14.6626	16.2216	14.6626	15.9067	15.5004	15.547	13.6642	13.8538	14.7767	14.251	14.2788	14.5682	-0.200965	1.73449	-0.200965	1.3435	0.839084	0.896967	-1.44037	-1.20502	-0.0592931	-0.711925	-0.677417	-0.318085
p-hydroxybenzoate	22	21.6261	24.3161	21.6261	21.8267	22.088	21.2839	22.3071	21.7304	23.5863	22.3475	22.783	22.3761	-0.795421	2.26698	-0.795421	-0.566955	-0.269591	-1.18496	-0.0201131	-0.676665	1.43622	0.0259058	0.521636	0.0583926
xanthine_	23	15.6761	19.0019	15.6761	16.8359	15.8147	13.026	16.4112	17.4362	16.7191	16.7432	15.4086	15.26	-0.342297	1.97482	-0.342297	0.465713	-0.24578	-2.18868	0.169865	0.883968	0.384382	0.401172	-0.528678	-0.632188
Atrolactic_acid	24	17.9028	20.939	17.9028	18.7137	17.3658	19.0539	18.4467	19.2433	19.5372	18.2912	18.5243	17.1164	-0.660027	2.27134	-0.660027	0.122857	-1.17846	0.451369	-0.134931	0.634183	0.917965	-0.285051	-0.059966	-1.41925
cytidine	25	21.1092	21.5129	21.1092	21.4597	22.1271	21.6254	20.7192	22.1892	21.2882	21.1161	21.3656	21.6898	-0.780404	0.164381	-0.780404	0.0399561	1.60206	0.427821	-1.69338	1.74752	-0.361579	-0.764393	-0.180228	0.578649
glycerate	26	21.8258	21.9213	21.8258	21.4003	21.4351	22.515	20.5063	21.9415	21.5138	21.2163	21.1059	21.3538	0.548489	0.736151	0.548489	-0.28779	-0.219427	1.90301	-2.04487	0.775819	-0.0647442	-0.649473	-0.866504	-0.379147
pantothenate	27	23.0798	23.4956	23.0798	23.4077	22.9954	23.3942	21.5195	23.2788	22.5279	22.5158	22.635	22.8942	0.322986	1.07793	0.322986	0.918274	0.169621	0.893832	-2.51037	0.684199	-0.679197	-0.701284	-0.484871	-0.0141116
pyrroline-5-carboxylate	28	14.5303	14.8588	14.5303	15.873	15.9468	13.8746	7.94442	15.8759	15.537	14.5639	12.0321	11.5266	0.256393	0.395453	0.256393	0.824708	0.855944	-0.0210965	-2.53105	0.825941	0.682497	0.270629	-0.800929	-1.01488
Acetylcarnitine_DL	29	18.7233	19.5115	18.7233	20.5539	19.4652	19.7266	18.8779	19.9318	20.5298	19.8189	18.848	18.8188	-1.09644	0.0755191	-1.09644	1.62521	0.00658379	0.395317	-0.86654	0.700387	1.58947	0.53243	-0.911034	-0.954461
N-carbamoyl-L-aspartate	30	16.8355	17.3296	16.8355	18.8069	17.1037	16.4822	15.38	17.3487	16.7129	15.7029	15.618	14.0553	0.263566	0.67312	0.263566	1.89782	0.485885	-0.0293404	-0.943081	0.688963	0.161913	-0.675387	-0.745773	-2.04125
N-carbamoyl-L-aspartate_neg	31	18.798	19.8933	18.798	20.418	18.9532	18.5445	18.4212	19.6412	19.2047	18.5424	18.0328	15.6874	0.0454347	0.976493	0.0454347	1.42249	0.177362	-0.170058	-0.274894	0.762166	0.391174	-0.171837	-0.605035	-2.59873
Phosphorylcholine	32	23.8859	22.9852	23.8859	25.7524	23.9044	23.764	23.2803	24.3263	23.3539	24.0176	22.5201	21.4519	0.280198	-0.584405	0.280198	2.07184	0.297927	0.163205	-0.301112	0.702937	-0.230458	0.406621	-1.03079	-2.05616
Carbamoyl_phosphate	33	19.8081	19.5847	19.8081	21.503	20.8397	20.5561	20.1654	21.1294	20.5228	21.7326	19.1277	18.5315	-0.487979	-0.721076	-0.487979	1.28059	0.588445	0.292537	-0.115169	0.890746	0.257778	1.5202	-1.198	-1.82009
UDP_neg	34	16.1605	15.8704	16.1605	16.4258	15.631	15.8744	14.8606	16.0004	15.1814	16.2151	15.0664	14.4692	0.806663	0.339458	0.806663	1.23386	-0.0461082	0.345927	-1.28689	0.548774	-0.770273	0.894528	-0.955403	-1.9172
nicotinamide	35	23.9286	23.7484	23.9286	24.9149	24.7675	24.3676	24.2172	22.9258	24.1442	23.7331	24.3287	24.5092	-0.371879	-0.711004	-0.371879	1.48479	1.20734	0.454448	0.171338	-2.25958	0.0340337	-0.739962	0.381272	0.72108
acadesine_	36	13.8811	13.512	13.8811	15.8593	15.7817	12.8823	13.5485	13.4811	12.9372	13.118	14.4327	14.0582	-0.0676322	-0.442116	-0.0676322	1.93942	1.86078	-1.08103	-0.405093	-0.473468	-1.0253	-0.841925	0.491992	0.112002
S-adenosyl-L-methionine	37	17.7027	17.0058	17.7027	20.4408	18.8761	17.2459	17.3438	14.7074	15.2103	16.5735	16.9112	16.9101	0.323267	-0.142663	0.323267	2.15402	1.10787	0.0178839	0.0833149	-1.67945	-1.34317	-0.431749	-0.205938	-0.206652
CMP	38	15.0833	13.9403	15.0833	16.7559	17.0145	14.6615	16.1515	14.4964	14.0453	13.3435	14.6188	14.1087	0.123018	-0.871578	0.123018	1.57849	1.80351	-0.243981	1.05256	-0.387684	-0.780219	-1.39089	-0.281175	-0.725062
D-glucosamine-6-phosphate	39	14.546	13.6187	14.546	16.0017	15.7666	14.9618	13.4206	13.989	13.7375	14.1402	13.8781	14.5871	0.138735	-0.997223	0.138735	1.92184	1.63386	0.648072	-1.23986	-0.543642	-0.851687	-0.358454	-0.679459	0.189072
dihydroxy-acetone-phosphate	40	16.4385	15.0341	16.4385	17.1355	17.1583	16.779	14.4036	16.2148	15.87	16.3985	16.3273	16.6497	0.249041	-1.48936	0.249041	1.1118	1.14004	0.670484	-2.26984	-0.0278889	-0.454688	0.199486	0.111438	0.510439
thymine	41	23.3087	24.367	23.3087	23.7121	23.4794	24.2468	20.3644	21.4439	21.9954	22.5037	21.8675	21.9298	0.489862	1.35664	0.489862	0.820245	0.629719	1.25825	-1.92168	-1.03751	-0.585801	-0.169502	-0.690567	-0.63952
5-phosphoribosyl-1-pyrophosphate	42	17.1787	17.4788	17.1787	17.4093	17.1743	17.6045	15.5532	16.6326	17.1032	17.4376	16.5318	16.6747	0.31802	0.84179	0.31802	0.72046	0.310347	1.06116	-2.51872	-0.63499	0.186336	0.77	-0.810908	-0.561513
histidinol	43	15.4593	15.2454	15.4593	15.9345	15.296	14.9342	11.2169	12.8983	8.84845	12.3303	11.8996	12.0263	0.891218	0.795733	0.891218	1.10325	0.818299	0.656838	-1.00211	-0.251718	-2.05913	-0.505244	-0.697463	-0.6409
2,3-dihydroxybenzoic_acid	44	22.4843	22.354	22.4843	22.9871	22.6935	22.7939	20.6467	21.4446	22.1492	21.6336	21.2538	21.357	0.627111	0.449709	0.627111	1.31125	0.9117	1.04843	-1.87356	-0.787719	0.171054	-0.530546	-1.04749	-0.907049
dGMP	45	18.5829	18.9297	18.5829	19.769	18.9101	19.0784	16.7528	14.859	15.3468	13.9799	15.0282	14.7418	0.721719	0.884641	0.721719	1.27901	0.875432	0.95454	-0.138111	-1.02793	-0.798707	-1.44093	-0.948398	-1.08299
nicotinate	46	20.0201	20.228	20.0201	20.282	20.0924	20.6077	18.9834	18.8611	18.8299	18.5914	18.9061	18.8602	0.674332	0.956617	0.674332	1.02987	0.772402	1.47223	-0.733431	-0.899522	-0.941906	-1.26579	-0.838449	-0.900698
S-adenosyl-L-homoCysteine_pos	47	14.1993	15.6445	14.1993	16.4219	15.8506	14.6695	11.9891	14.9155	13.7694	14.6368	8.38159	12.602	0.120061	0.788996	0.120061	1.14882	0.884397	0.337699	-0.903011	0.451532	-0.0789302	0.322535	-2.57285	-0.619316
Hydroxyisocaproic_acid	48	21.0049	20.9923	21.0049	21.2836	21.1141	20.8295	19.8514	20.639	20.6526	20.4832	20.553	19.9481	0.696214	0.667826	0.696214	1.3252	0.942537	0.300413	-1.90684	-0.129605	-0.098915	-0.480965	-0.32353	-1.68854
Uric_acid	49	18.0376	18.2618	18.0376	17.8948	18.2715	17.7876	17.4033	15.8298	17.1595	16.8751	16.2809	16.5629	0.815107	1.08748	0.815107	0.641487	1.09932	0.511293	0.0442613	-1.8678	-0.252055	-0.597593	-1.3196	-0.977011
glucono-D-lactone	50	20.3227	20.7728	20.3227	20.523	20.3674	20.3408	19.551	18.8977	19.5458	18.9512	18.908	19.2384	0.729157	1.37154	0.729157	1.01496	0.792979	0.755055	-0.372242	-1.30458	-0.379658	-1.22817	-1.28984	-0.818361
D-gluconate	51	25.1819	25.7067	25.1819	25.3216	25.3143	25.3321	24.5181	24.122	24.7333	24.3425	23.7868	24.0951	0.612404	1.46076	0.612404	0.838236	0.826435	0.855344	-0.460616	-1.10092	-0.112636	-0.744378	-1.64263	-1.1444
4-Pyridoxic_acid	52	20.1036	20.456	20.1036	19.1308	19.8718	20.07	16.6543	17.055	17.1825	16.647	17.3389	16.4932	1.02145	1.23599	1.02145	0.429301	0.880337	1.00098	-1.0782	-0.834306	-0.756641	-1.08266	-0.661469	-1.17625
Sedoheptulose_1,7-bisphosphate_(SBP)	53	22.4516	22.1158	22.4516	21.4577	22.2138	22.2178	19.0246	15.6567	15.4806	18.3273	19.0121	19.6622	0.95215	0.821424	0.95215	0.565186	0.859577	0.861121	-0.382094	-1.6933	-1.76188	-0.653557	-0.386936	-0.133844
6-phospho-D-gluconate	54	14.6704	15.3624	14.6704	14.2439	14.6287	14.1581	12.7177	12.394	12.6382	13.3954	12.5414	13.4414	0.919584	1.60237	0.919584	0.498708	0.878381	0.414049	-1.00726	-1.32668	-1.08576	-0.338531	-1.18126	-0.293187
valine	55	20.3901	19.5208	20.3901	20.7442	20.6434	19.9247	20.7888	20.5272	19.8542	19.9086	19.2393	20.4174	0.390073	-1.35472	0.390073	1.10077	0.898638	-0.543939	1.19037	0.665404	-0.685605	-0.576274	-1.91974	0.444949
Leucine	56	18.0806	17.5829	18.0806	17.974	17.5945	16.4179	18.5487	17.9952	17.2535	17.5138	17.5982	18.2351	0.617644	-0.283825	0.617644	0.424577	-0.262759	-2.39399	1.46558	0.463039	-0.880431	-0.408978	-0.256075	0.897583
Isoleucine	57	23.0923	22.5974	23.0923	22.8109	22.97	22.3996	23.2626	23.2298	22.1967	22.1932	22.1694	23.2085	0.743671	-0.393284	0.743671	0.0972704	0.462698	-0.847515	1.13479	1.05947	-1.31354	-1.32152	-1.37627	1.01056
1-Methyladenosine	58	16.9634	17.0547	16.9634	17.5778	16.8614	17.5237	17.8602	17.447	16.8252	16.4608	16.4239	17.4227	-0.336288	-0.1342	-0.336288	1.02369	-0.562151	0.903904	1.64878	0.734114	-0.642242	-1.44895	-1.53061	0.680248
7-methylguanosine	59	17.2306	16.715	17.2306	17.0055	16.3445	16.2831	17.1269	17.3885	16.9132	16.6692	15.5395	15.9877	0.93379	0.0214584	0.93379	0.535534	-0.634192	-0.742704	0.750327	1.21317	0.37213	-0.0595211	-2.05842	-1.26535
phenylpyruvate	60	15.5315	15.1625	15.5315	15.1281	14.557	15.5547	15.5787	15.5048	14.5728	15.5229	14.7745	14.4135	0.833346	0.0215986	0.833346	-0.0541227	-1.31063	0.884455	0.93728	0.774697	-1.27587	0.814461	-0.832061	-1.62649
ATP_neg	61	14.4441	8.29683	14.4441	10.6715	13.5442	13.4219	13.4809	13.6262	13.0701	13.3791	12.3502	13.9055	0.885543	-2.60867	0.885543	-1.25888	0.373987	0.304481	0.338025	0.420594	0.104514	0.280184	-0.304705	0.579383
orotidine-5-phosphate	62	16.0055	15.95	16.0055	14.6229	14.2707	14.0418	15.1075	16.1806	14.9483	15.0499	15.6961	15.0897	1.05449	0.977366	1.05449	-0.868604	-1.35849	-1.67691	-0.194512	1.29805	-0.415987	-0.274649	0.624104	-0.21934
dTTP_neg	63	16.0593	14.7846	16.0593	14.3426	15.166	14.6293	14.9323	16.3997	14.3856	15.2974	14.1861	15.6521	1.20996	-0.501012	1.20996	-1.09419	0.0108668	-0.709393	-0.302799	1.66675	-1.03646	0.1873	-1.30433	0.66336
N-acetyl-glucosamine	64	16.7202	16.4414	16.7202	15.3718	14.7737	14.6387	17.0376	16.01	15.694	13.5981	14.4098	14.4601	1.10274	0.852922	1.10274	-0.10559	-0.641585	-0.762521	1.38718	0.466349	0.18311	-1.69511	-0.967644	-0.922601
2-ketohaxanoic_acid	65	18.3209	17.8139	18.3209	17.0766	17.5913	17.406	18.6642	17.8229	17.743	17.4464	16.8347	17.5105	1.15243	0.191837	1.15243	-1.2049	-0.229816	-0.580884	1.80292	0.208977	0.0575676	-0.504374	-1.66326	-0.382931
2-Hydroxy-2-methylbutanedioic_acid	66	22.0944	20.8329	22.0944	18.51	19.0817	19.8641	21.9471	21.3048	21.7826	20.4644	20.1956	20.0368	1.17454	0.123938	1.17454	-1.81059	-1.33447	-0.682865	1.05188	0.516985	0.914854	-0.182955	-0.406817	-0.539031
Guanidoacetic_acid	67	18.0122	17.9787	18.0122	17.2255	17.125	17.5202	19.5432	17.7947	18.1625	17.6607	17.1297	17.4501	0.321096	0.270179	0.321096	-0.876408	-1.0294	-0.427731	2.65165	-0.0099099	0.549968	-0.213863	-1.02219	-0.534483
isocitrate_	68	19.1713	17.8954	19.1713	17.8999	18.5554	17.3184	20.7919	17.737	17.7302	17.3567	17.8475	18.4945	0.846524	-0.438498	0.846524	-0.434026	0.226266	-1.01968	2.47887	-0.598034	-0.604873	-0.981164	-0.486811	0.164899
Citraconic_acid	69	24.1831	22.6864	24.1831	23.8084	23.8676	23.3045	24.259	22.8605	23.7524	24.0122	23.2716	23.3942	1.0503	-1.80169	1.0503	0.336326	0.449155	-0.623866	1.195	-1.47002	0.229646	0.724599	-0.686725	-0.453025
aconitate	70	23.4987	21.491	23.4987	22.7756	22.7653	22.3469	23.5951	23.1962	23.2019	23.2857	22.7441	22.7043	0.962058	-2.40652	0.962058	-0.251104	-0.268469	-0.970413	1.1239	0.454521	0.464096	0.604713	-0.304022	-0.370821
purine	71	16.7346	14.6831	16.7346	14.7547	16.825	16.319	16.5756	14.3682	13.1306	8.85733	13.6595	15.033	0.849311	-0.05424	0.849311	-0.0227168	0.889131	0.666271	0.779282	-0.192951	-0.738034	-2.62014	-0.505063	0.0998429
phenylalanine	72	25.254	23.8837	25.254	23.8207	25.4777	24.9771	25.0375	23.2955	22.6415	21.9847	22.1184	23.1575	1.05304	-0.0194134	1.05304	-0.0687533	1.22805	0.836339	0.883555	-0.479787	-0.991637	-1.50567	-1.40101	-0.587754
Phenyllactic_acid	73	18.46	16.1859	18.46	15.4288	18.2594	18.1393	18.1423	15.814	15.2345	14.6981	14.6178	15.6138	1.19579	-0.256713	1.19579	-0.740302	1.06762	0.990966	0.992878	-0.494236	-0.864418	-1.20697	-1.25827	-0.62214
cyclic-AMP	74	19.6364	19.5831	19.6364	17.6807	19.6867	19.8388	20.1244	18.0077	17.7004	17.584	17.8528	18.5496	0.807351	0.754429	0.807351	-1.13483	0.857331	1.00839	1.29202	-0.810074	-1.11526	-1.23087	-0.963948	-0.271899
hydroxyproline	75	17.9278	17.433	17.9278	17.461	17.934	18.5154	17.2452	18.0795	17.1134	16.7836	16.7889	18.1052	0.57385	-0.318425	0.57385	-0.267934	0.584994	1.63352	-0.656965	0.84748	-0.894741	-1.48944	-1.47989	0.893703
cystathionine	76	15.4243	13.9865	15.4243	14.5537	15.3287	17.576	15.7652	14.0578	14.1622	12.1998	13.2516	14.3555	0.549184	-0.502916	0.549184	-0.0878734	0.479253	2.12377	0.798613	-0.45077	-0.374393	-1.81041	-1.04073	-0.23291
Glycerophosphocholine	77	25.3216	24.7085	25.3216	24.6686	24.586	25.6888	24.9778	23.147	22.8377	23.6827	22.8941	24.6358	0.960686	0.340127	0.960686	0.299734	0.21613	1.33239	0.612747	-1.24057	-1.55362	-0.698266	-1.49661	0.266558
Acetyllysine	78	19.2411	18.5455	19.2411	18.5517	18.6165	19.0348	18.8536	18.9925	18.4529	18.0279	17.3073	17.3437	1.10121	0.0428294	1.10121	0.0521566	0.150749	0.787248	0.511577	0.722931	-0.0981635	-0.744771	-1.84119	-1.78578
succinate	79	18.9569	18.9399	18.9569	18.3406	18.0674	18.6456	17.8546	18.509	17.8662	17.5776	16.111	16.6183	1.00644	0.98782	1.00644	0.332195	0.0332656	0.66589	-0.199577	0.516398	-0.186879	-0.502638	-2.10718	-1.55217
shikimate-3-phosphate	80	19.7645	18.6798	19.7645	18.7807	17.6471	18.9925	18.0916	17.8827	18.9392	17.2435	17.5002	16.8952	1.49279	0.349348	1.49279	0.455635	-0.73938	0.678978	-0.27081	-0.490972	0.622722	-1.1648	-0.894252	-1.53205
ADP_pos	81	18.6853	14.0456	18.6853	15.6362	13.8751	17.9002	15.6245	12.5207	8.8392	13.1587	13.731	13.7928	1.40558	-0.234034	1.40558	0.328044	-0.294296	1.12813	0.32393	-0.772946	-2.07393	-0.547456	-0.345223	-0.323371
2-dehydro-D-gluconate	82	24.3425	20.9343	24.3425	19.9743	20.2761	22.3027	22.9906	21.8332	20.2285	19.8608	19.6153	19.2646	1.66984	-0.219638	1.66984	-0.751834	-0.584547	0.539016	0.92038	0.278708	-0.6109	-0.814731	-0.950834	-1.1453
S-adenosyl-L-homocysteine_neg	83	19.914	19.1533	19.914	17.3523	18.4922	16.5535	16.0712	15.3291	15.2482	15.864	13.9365	10.0738	1.22077	0.949398	1.22077	0.306943	0.713587	0.0219868	-0.150041	-0.414768	-0.443626	-0.223978	-0.911546	-2.28949
Indoleacrylic_acid	84	19.8113	19.0001	19.8113	18.5361	19.4338	19.6683	18.5997	18.1086	18.8779	18.8716	18.3542	18.6444	1.44153	0.0408988	1.44153	-0.760367	0.789691	1.1946	-0.650528	-1.49853	-0.170119	-0.180985	-1.07435	-0.573379
Methylcysteine	85	19.6919	17.3454	19.6919	17.6976	19.0843	18.5258	19.1562	18.241	18.0786	18.0956	19.1866	19.0038	1.36027	-1.7029	1.36027	-1.2432	0.567143	-0.162	0.660935	-0.533773	-0.745821	-0.723628	0.700664	0.462046
Ng,NG-dimethyl-L-arginine	86	24.1862	23.1617	24.1862	22.6656	23.2019	23.6443	24.2906	23.0986	22.9313	22.9692	23.7495	24.1419	1.14689	-0.61398	1.14689	-1.46662	-0.544918	0.215519	1.32643	-0.722522	-1.01002	-0.944832	0.396405	1.07075
tyrosine	87	22.1206	19.4651	22.1206	19.7793	21.4894	20.7631	22.6651	20.2939	19.0422	19.2078	20.211	21.0299	1.17858	-0.997451	1.17858	-0.739968	0.66132	0.0661963	1.62476	-0.318299	-1.34399	-1.20828	-0.386261	0.284814
N6-Acetyl-L-lysine	88	26.4744	24.54	26.4744	25.5847	25.9325	25.9439	26.4744	25.2845	24.3565	25.2236	25.4068	25.7663	1.20646	-1.5309	1.20646	-0.052552	0.439633	0.45569	1.20646	-0.477298	-1.79059	-0.563496	-0.304331	0.204453
UTP_neg	89	16.7975	12.8136	16.7975	15.8417	16.5131	15.6743	17.2506	16.1477	15.4151	15.7795	15.665	16.5278	0.760568	-2.75367	0.760568	-0.0825537	0.509715	-0.230197	1.16027	0.187351	-0.458862	-0.137442	-0.238391	0.522644
Pyrophosphate	90	23.3153	22.2219	23.3153	22.7496	22.8162	23.1823	23.2773	22.0955	22.2197	22.8593	22.9637	23.3043	0.992118	-1.39058	0.992118	-0.240663	-0.0956113	0.702342	0.909215	-1.66594	-1.39533	-0.00166826	0.225806	0.96819
citrate__	91	27.2122	24.55	27.2122	27.0093	27.1262	27.1262	27.8054	25.0573	24.5274	26.6418	27.3843	26.9581	0.575678	-1.74166	0.575678	0.399055	0.50077	0.50077	1.09196	-1.30006	-1.76131	0.0791135	0.725493	0.354512
spermidine	92	22.4925	19.3181	22.4925	21.4528	22.4006	22.1238	21.8971	20.5563	19.8088	21.0749	21.0978	21.9034	1.05227	-1.9635	1.05227	0.0645	0.964939	0.702011	0.486626	-0.787136	-1.49731	-0.294487	-0.272741	0.492554
histidine	93	27.8054	25.0185	27.8054	27.5247	27.8054	27.5247	27.1262	24.8463	25.2419	26.626	26.8567	27.2122	0.912727	-1.57475	0.912727	0.662206	0.912727	0.662206	0.306511	-1.72844	-1.37536	-0.139917	0.0660318	0.383323
GTP_neg	94	17.6875	15.4017	17.6875	17.1651	17.2698	16.9527	17.6455	15.631	15.8116	15.972	16.1176	16.9056	1.17458	-1.50973	1.17458	0.56116	0.684001	0.31172	1.12524	-1.24044	-1.0284	-0.840045	-0.669052	0.256392
N-acetyl-L-ornithine	95	23.6197	22.4279	23.6197	23.3935	23.7277	23.3628	23.4978	22.0092	21.9151	22.7306	23.3935	23.4451	0.808032	-1.02813	0.808032	0.459499	0.97447	0.412213	0.620231	-1.67307	-1.81809	-0.561701	0.459499	0.53901
arginine	96	26.8181	26.241	26.8181	26.7399	26.8538	26.7042	26.8181	25.6391	25.6891	26.2911	26.6579	26.6579	0.744023	-0.580872	0.744023	0.564509	0.826028	0.482505	0.744023	-1.96279	-1.84804	-0.465951	0.376271	0.376271
D-sedoheptulose-1-7-phosphate	97	20.7192	19.8564	20.7192	20.0935	20.6357	20.3881	19.7759	16.5914	19.1784	19.5928	20.2535	20.2331	0.784568	0.0177407	0.784568	0.22843	0.710359	0.490298	-0.0537937	-2.88409	-0.584806	-0.216504	0.370672	0.352553
N-acetyl-glutamine	98	18.6511	17.3119	18.6511	17.704	19.4124	18.2857	18.0257	17.2029	17.8853	17.5612	18.5418	17.4319	0.891908	-1.11329	0.891908	-0.526176	2.03177	0.344858	-0.0445074	-1.27641	-0.254672	-0.740058	0.728264	-0.933598
glutathione_disulfide_pos	99	18.2251	16.4648	18.2251	18.3541	18.6984	18.4784	17.3672	14.9678	14.7879	14.4973	14.369	15.7269	0.892931	-0.124476	0.892931	0.967451	1.16649	1.03934	0.397099	-0.989703	-1.09367	-1.26167	-1.33578	-0.550955
glutathione_neg	100	17.0043	15.44	17.0043	16.3842	16.7969	16.1725	15.3794	9.19004	13.8329	13.8595	13.1292	13.0471	0.973114	0.291776	0.973114	0.703026	0.882781	0.610821	0.2654	-2.43027	-0.408166	-0.39657	-0.714621	-0.750402
L-arginino-succinate	101	21.2747	19.5009	21.2747	21.679	22.9881	22.8719	22.8891	20.3995	21.2491	22.6046	22.9249	23.5759	-0.536589	-1.97583	-0.536589	-0.208576	0.853628	0.759356	0.773263	-1.24673	-0.557363	0.542489	0.802381	1.33056
NAD+_pos	102	14.5833	12.5782	14.5833	14.5456	15.1705	13.6193	14.7925	13.1509	12.2988	14.2148	14.2946	16.1417	0.383057	-1.45064	0.383057	0.348516	0.920011	-0.498528	0.574357	-0.92693	-1.70613	0.0460501	0.118993	1.80818
D-glyceraldehdye-3-phosphate	103	17.1178	15.2192	17.1178	17.5779	17.6363	17.2726	15.5732	15.5126	15.7946	16.941	16.9996	17.8528	0.430509	-1.61362	0.430509	0.925914	0.988718	0.597179	-1.2325	-1.29776	-0.994152	0.240164	0.303238	1.22181
D-erythrose-4-phosphate	104	18.7659	16.9055	18.7659	19.2059	19.4989	19.33	17.4328	17.4646	17.1769	18.5257	18.5655	19.5278	0.354761	-1.61283	0.354761	0.820146	1.13004	0.951429	-1.05519	-1.02151	-1.32581	0.100725	0.142894	1.16059
hexose-phosphate	105	23.2462	22.1533	23.2462	23.2671	23.7685	23.6802	22.5462	22.0822	22.1366	23.2465	23.391	24.0298	0.267613	-1.35696	0.267613	0.298735	1.04409	0.912846	-0.772895	-1.46264	-1.38174	0.268039	0.482892	1.43242
trehalose-6-Phosphate	106	15.768	14.8534	15.768	16.2098	16.9145	17.5235	15.3976	14.1602	15.1747	15.9033	16.6141	17.7276	-0.219436	-1.08006	-0.219436	0.196256	0.859358	1.4324	-0.568023	-1.73231	-0.777759	-0.0921406	0.576701	1.62445
betaine_aldehyde	107	13.7539	15.0846	13.7539	12.1969	12.6587	12.8269	14.928	15.4735	14.9824	15.3903	16.0803	16.7237	-0.512629	0.41689	-0.512629	-1.60016	-1.27757	-1.16008	0.307498	0.688515	0.345531	0.630444	1.11239	1.56181
fructose-1,6-bisphosphate	108	16.4811	14.9864	16.4811	15.3861	15.2016	15.4147	16.3204	17.4648	16.951	17.3234	18.2463	18.9084	-0.0933543	-1.29653	-0.0933543	-0.974767	-1.12327	-0.951783	-0.222736	0.698397	0.284848	0.58462	1.3275	1.86044
sn-glycerol-3-phosphate	109	18.9153	19.0325	18.9153	19.1827	18.6643	19.3878	19.8978	19.7851	19.9007	20.0352	20.1039	20.7553	-1.01043	-0.823173	-1.01043	-0.583354	-1.41116	-0.255786	0.558584	0.378604	0.563295	0.778105	0.887759	1.92799
UDP-D-glucuronate	110	14.7627	13.4096	14.7627	13.6749	13.6878	13.7018	16.3406	15.1192	15.9719	16.7525	16.837	17.1995	-0.302508	-1.27191	-0.302508	-1.08182	-1.07258	-1.06257	0.827842	-0.0471337	0.563697	1.12293	1.18344	1.44312
2-oxo-4-methylthiobutanoate	111	17.9661	19.3258	17.9661	18.4444	18.4447	18.0206	18.483	19.4985	19.8713	20.0714	19.72	20.0197	-1.2112	0.403605	-1.2112	-0.6432	-0.642843	-1.14648	-0.597339	0.608734	1.05146	1.28904	0.871742	1.22769
cholesteryl_sulfate	112	18.4114	18.7905	18.4114	18.2143	18.2771	17.7127	19.3072	19.9824	20.8881	20.7355	20.947	21.0384	-0.783551	-0.480989	-0.783551	-0.940918	-0.890779	-1.34131	-0.0684703	0.470506	1.19344	1.07167	1.24049	1.31346
2-deoxyglucose-6-phosphate	113	15.4416	15.204	15.4416	16.1074	15.446	15.348	15.7072	16.3956	16.6663	17.1961	16.7639	16.8691	-0.864575	-1.20284	-0.864575	0.0833275	-0.858216	-0.997785	-0.486403	0.493601	0.878863	1.63315	1.01782	1.16763
ribose-phosphate	114	17.0942	16.471	17.0942	17.6753	16.8524	16.378	17.5507	18.4665	18.2525	18.3563	18.3516	18.7563	-0.622672	-1.3777	-0.622672	0.0812287	-0.915586	-1.49027	-0.0696762	1.03968	0.780369	0.906158	0.900477	1.39066
methylnicotinamide	115	18.013	17.9141	18.013	18.6849	18.2645	17.2022	17.7958	18.6159	19.1741	19.4273	19.2967	18.3796	-0.57514	-0.722588	-0.57514	0.427519	-0.199799	-1.78494	-0.899212	0.324482	1.15737	1.53517	1.34041	-0.0281288
folate	116	4.46027	11.5899	4.46027	4.35	0.679451	0.679451	16.1541	16.3846	16.5804	17.5578	17.6001	16.5791	-0.870385	0.142047	-0.870385	-0.886044	-1.40727	-1.40727	0.79017	0.822909	0.850703	0.989498	0.995512	0.85052
p-aminobenzoate	117	17.0435	17.8531	17.0435	16.7998	16.6737	17.5639	17.0535	19.1042	19.2698	19.8791	19.4499	18.6713	-0.846919	-0.154534	-0.846919	-1.05532	-1.16321	-0.401841	-0.838398	0.915454	1.05713	1.57822	1.21112	0.545212
uracil	118	16.4798	18.3682	16.4798	17.3158	16.772	17.0087	16.9547	18.1362	17.8291	18.8812	19.4927	18.0825	-1.20363	0.738615	-1.20363	-0.343757	-0.903081	-0.659642	-0.715153	0.500024	0.184118	1.26622	1.89517	0.44475
choline	119	27.2983	27.8054	27.2983	27.665	27.3843	27.665	27.3843	27.8054	27.8054	27.8054	27.8054	27.665	-1.49474	0.893929	-1.49474	0.232838	-1.08934	0.232838	-1.08934	0.893929	0.893929	0.893929	0.893929	0.232838
trehalose-sucrose	120	26.1886	26.8929	26.1886	26.493	26.6222	26.779	25.8938	26.6418	26.8538	26.8958	27.0484	26.7327	-1.18635	0.832093	-1.18635	-0.313943	0.0562868	0.505654	-2.03121	0.112363	0.720054	0.840547	1.2778	0.373048
4-aminobutyrate	121	22.9125	23.4372	22.9125	23.7778	23.6321	23.4512	23.3942	23.8323	24.0928	24.0391	24.145	24.4465	-1.59204	-0.493267	-1.59204	0.219913	-0.0850475	-0.46395	-0.583333	0.334124	0.879589	0.767068	0.988803	1.62017
glucosamine	122	16.0264	17.4353	16.0264	17.6418	17.7876	17.934	16.6803	17.9389	18.1506	17.9787	18.5353	18.5537	-1.76275	-0.140613	-1.76275	0.0971469	0.264997	0.433619	-1.00989	0.439229	0.682953	0.485072	1.12592	1.14706
homocystine	123	15.1818	15.8272	15.1818	15.7303	15.9094	15.1503	15.6765	16.6365	16.1974	16.4232	16.9717	16.6055	-1.25727	-0.211328	-1.25727	-0.36837	-0.078215	-1.30823	-0.455639	1.10008	0.38858	0.754487	1.64327	1.04989
Cellobiose	124	13.7787	14.5966	13.7787	14.3456	14.6258	14.597	13.7003	15.0141	15.3179	15.2806	15.6312	15.2721	-1.33043	-0.0978261	-1.33043	-0.476093	-0.0538518	-0.0973137	-1.44866	0.531251	0.989083	0.932832	1.46129	0.920138
cyclic_bis(3->5)_dimeric_GMP	125	12.9058	14.4912	12.9058	14.5408	15.1713	14.0046	13.3936	15.3085	15.5847	15.4916	15.5965	15.5638	-1.59777	-0.0846249	-1.59777	-0.0372286	0.564458	-0.548987	-1.13214	0.695442	0.959058	0.870164	0.970336	0.939057
O-acetyl-L-serine	126	17.1688	17.5238	17.1688	18.9	17.5854	17.2403	18.1111	18.7568	18.7219	18.2831	18.4334	17.961	-1.27477	-0.722144	-1.27477	1.41958	-0.626275	-1.16343	0.191759	1.19668	1.14238	0.459459	0.693371	-0.0418473
glutathione_	127	13.582	15.0034	13.582	15.2452	14.4934	14.7043	14.546	15.3137	15.8701	15.5691	15.0358	15.9541	-1.70938	0.122656	-1.70938	0.434251	-0.534699	-0.262926	-0.466853	0.52257	1.23973	0.851711	0.164364	1.34796
pyruvate	128	21.4633	22.7225	21.4633	22.9604	22.6116	22.424	21.5114	23.0102	23.0002	23.0495	21.8181	22.8944	-1.44269	0.474789	-1.44269	0.836929	0.30588	0.0201007	-1.36947	0.912868	0.897549	0.972702	-0.902477	0.736514
acetylphosphate	129	16.8572	18.1942	16.8572	19.1252	18.0277	18.0412	16.8431	18.4929	18.178	18.6139	18.2866	19.2645	-1.45913	0.155876	-1.45913	1.28057	-0.0452669	-0.0289308	-1.47623	0.516732	0.136307	0.662867	0.267531	1.4488
serine	130	23.0798	23.3743	23.0798	23.5531	23.9205	23.9219	23.9941	24.4435	24.3854	24.1492	24.2983	24.238	-1.6228	-1.01783	-1.6228	-0.650595	0.104159	0.106871	0.255219	1.17855	1.05909	0.573829	0.880092	0.756223
carnitine	131	24.0655	23.9286	24.0655	24.29	24.1776	24.2906	24.0337	24.7408	25.254	24.7061	24.7587	24.6964	-0.868355	-1.2061	-0.868355	-0.314094	-0.591628	-0.312589	-0.946626	0.798533	2.06513	0.712817	0.842505	0.688761
hydroxyphenylpyruvate	132	15.5322	16.6766	15.5322	15.8876	15.7147	17.5148	17.3476	17.8419	17.8687	17.9541	17.4295	17.5263	-1.4083	-0.231891	-1.4083	-1.04303	-1.22076	0.629755	0.457901	0.966001	0.993537	1.08137	0.542106	0.641611
glyoxylate	133	17.8731	18.7653	17.8731	18.5435	18.5245	18.4753	18.355	19.3961	19.1194	18.7325	18.7155	18.9393	-1.64002	0.347248	-1.64002	-0.146707	-0.189082	-0.29873	-0.566595	1.75239	1.13604	0.27431	0.23633	0.734837
glycolate	134	12.9069	14.005	12.9069	13.2718	12.9389	14.0477	13.7825	15.0589	14.696	14.3479	14.494	13.6788	-1.28261	0.219336	-1.28261	-0.783445	-1.23881	0.277778	-0.084901	1.66089	1.16452	0.688389	0.888231	-0.226775
Ascorbic_acid	135	17.1439	17.8318	17.1439	17.2231	16.7788	16.3267	17.8385	19.8864	19.3807	19.0132	17.8714	17.5237	-0.636131	0.00154378	-0.636131	-0.562685	-0.974481	-1.39356	0.00774154	1.90591	1.43716	1.0965	0.0381835	-0.284048
inosine	136	18.9393	20.3911	18.9393	19.6143	19.5889	19.6605	19.4455	22.1947	21.1446	21.3123	21.005	19.8732	-1.20155	0.209325	-1.20155	-0.545601	-0.570245	-0.500641	-0.709632	1.962	0.941558	1.10447	0.805851	-0.293986
2-Isopropylmalic_acid	137	18.09	17.3652	18.09	18.081	16.8919	18.0182	17.051	19.2586	18.5979	18.207	18.9065	18.2171	0.0365105	-1.00202	0.0365105	0.0236197	-1.68025	-0.0664061	-1.45224	1.71086	0.764239	0.204115	1.20644	0.21863
deoxyribose-phosphate	138	14.5035	14.8428	14.5035	15.7557	14.0661	15.5057	14.3142	16.2173	15.9778	16.4377	15.6911	14.6093	-0.855657	-0.439989	-0.855657	0.67814	-1.39139	0.371958	-1.08742	1.2435	0.950146	1.51342	0.598997	-0.726044
creatinine	139	14.4245	16.8475	14.4245	13.1961	15.0342	14.6975	14.2347	16.3352	17.0836	16.6052	15.411	13.7971	-0.586782	1.30946	-0.586782	-1.5481	-0.109593	-0.373129	-0.735286	0.908568	1.49425	1.11986	0.185282	-1.07774
N-Acetylputrescine	140	18.7411	20.7978	18.7411	18.5941	18.4253	18.8591	17.4954	21.2617	21.5779	20.433	19.3256	18.2033	-0.478908	1.08407	-0.478908	-0.590669	-0.718891	-0.389277	-1.42561	1.43669	1.67698	0.806868	-0.0347084	-0.887647
asparagine	141	26.3719	26.6027	26.3719	26.0998	26.2358	26.4744	26.155	26.8925	26.8958	26.6723	26.4122	25.8162	-0.140027	0.581362	-0.140027	-0.990696	-0.565508	0.180373	-0.818272	1.48741	1.49797	0.799016	-0.0142393	-1.87736
allantoin	142	25.5928	25.751	25.5928	24.7726	25.2491	25.3475	25.2671	25.6302	26.0213	25.6637	25.3768	25.4444	0.374104	0.879871	0.374104	-2.24778	-0.724633	-0.409927	-0.667137	0.493657	1.74373	0.600658	-0.316246	-0.1004
D-glucarate	143	23.5477	23.4416	23.5477	21.7283	22.0488	22.3088	23.9258	23.727	24.0741	23.6667	23.8455	22.2688	0.443821	0.31659	0.443821	-1.73785	-1.35352	-1.04183	0.897297	0.658879	1.07504	0.586602	0.800948	-1.08981
thymidine	144	7.89895	13.2983	7.89895	12.1027	11.4192	9.44249	14.1759	13.4043	13.9207	12.85	12.9278	12.4392	-1.76786	0.669697	-1.76786	0.129935	-0.178605	-1.07102	1.06588	0.717538	0.950667	0.467298	0.502449	0.28187
cytosine	145	18.2864	17.3844	18.2864	17.9815	18.2264	17.5518	18.7678	17.7052	18.4167	17.7866	18.6361	17.7724	0.503284	-1.56409	0.503284	-0.195464	0.365844	-1.18037	1.60666	-0.828807	0.801876	-0.642336	1.30483	-0.674713
1-Methyl-Histidine	146	18.0501	17.7731	18.0501	18.4413	19.2901	18.4112	21.4167	18.5505	18.4719	18.8735	21.3579	20.6752	-0.817714	-1.0307	-0.817714	-0.516913	0.135844	-0.540049	1.77116	-0.432909	-0.493379	-0.184512	1.72594	1.20095
thiamine	147	24.6061	22.9378	24.6061	24.8564	24.8011	24.2983	26.4182	24.5982	24.9627	25.0726	26.2575	25.5138	-0.335922	-2.17578	-0.335922	-0.0599344	-0.120957	-0.675402	1.66245	-0.344674	0.057273	0.178561	1.4852	0.665105
adenine	148	19.2362	19.4514	19.2362	18.8037	18.1258	18.0941	22.5184	21.8062	21.5334	21.4408	22.2435	22.2729	-0.676461	-0.551037	-0.676461	-0.928522	-1.32358	-1.34207	1.23644	0.821376	0.662355	0.608395	1.07622	1.09335
oxaloacetate	149	20.7021	20.4415	20.7021	20.4306	20.2983	20.2046	22.6678	21.3109	21.2684	21.2897	21.8332	21.6887	-0.494539	-0.844934	-0.494539	-0.859565	-1.03752	-1.16354	2.14885	0.324216	0.267096	0.295734	1.02655	0.832201
Aminoadipic_acid	150	17.9145	16.977	17.9145	16.4256	14.3268	16.3668	18.9293	18.5411	16.8389	17.4114	17.9943	17.0605	0.56766	-0.204231	0.56766	-0.658219	-2.38626	-0.70662	1.40317	1.08355	-0.317938	0.153422	0.633296	-0.135493
proline	151	24.8895	24.8355	24.8895	25.0305	25.4477	25.3722	25.583	25.4068	25.287	25.2955	24.9181	26.5011	-0.865705	-0.98306	-0.865705	-0.559528	0.346899	0.182825	0.640788	0.257965	-0.00230505	0.0162174	-0.80365	2.63526
guanosine_5-diphosphate,3-diphosphate	152	16.6473	17.6848	16.6473	17.1575	17.2446	18.5563	17.5545	17.5317	18.0801	17.5742	17.2226	19.2752	-1.2617	0.115227	-1.2617	-0.584588	-0.469104	1.27178	-0.057779	-0.0879626	0.639793	-0.0315546	-0.498209	2.22579
2-Aminooctanoic_acid	153	12.7727	13.0883	12.7727	13.5594	12.8553	14.2495	14.3982	14.6181	13.4422	13.5403	14.1376	14.2645	-1.28606	-0.81901	-1.28606	-0.121648	-1.16378	0.899854	1.11992	1.44544	-0.2951	-0.149895	0.734242	0.922077
anthranilate	154	17.0435	17.8531	17.0435	16.7998	16.6737	19.353	18.8256	19.1762	18.699	18.6123	19.0052	18.3796	-1.08919	-0.271618	-1.08919	-1.33527	-1.46267	1.24315	0.710507	1.06453	0.582704	0.495104	0.891866	0.260076
citrulline	155	20.4201	18.3883	20.4201	15.6996	21.1092	20.6037	21.2658	18.7	19.9253	20.9218	24.1079	21.6555	0.0743897	-0.919853	0.0743897	-2.23552	0.411581	0.164227	0.488197	-0.767344	-0.167734	0.319842	1.87894	0.67889
Deoxycholic_acid	156	11.8323	14.091	11.8323	13.0298	12.9467	12.9665	14.2787	13.4292	14.2603	14.4253	15.3506	15.1022	-1.56136	0.401753	-1.56136	-0.52054	-0.592802	-0.575524	0.564876	-0.173386	0.548896	0.692313	1.49654	1.28059
6-phospho-D-glucono-1,5-lactone	157	15.1658	14.5616	15.1658	15.4426	14.3989	15.8428	19.5117	18.7135	19.3837	18.7482	19.8987	18.9161	-0.901971	-1.1772	-0.901971	-0.775882	-1.25135	-0.593557	1.0778	0.71416	1.01947	0.729967	1.25407	0.806462
5-methoxytryptophan	158	14.2835	15.3339	14.2835	14.8563	15.3652	14.875	16.0052	15.0722	14.5762	15.2003	16.6475	17.2943	-1.12164	0.0193438	-1.12164	-0.499401	0.0533549	-0.479175	0.748583	-0.264955	-0.803763	-0.125804	1.44624	2.14885
UMP	159	16.1193	17.3081	16.1193	17.6062	18.0668	17.7733	17.6458	18.0477	17.9949	18.1142	19.3577	19.3779	-1.66453	-0.483133	-1.66453	-0.186898	0.270811	-0.0207966	-0.147526	0.251824	0.199411	0.317964	1.55371	1.57369
N-acetyl-glutamate_	160	16.5814	16.8207	16.5814	16.8329	18.2218	16.5123	16.5401	16.8814	16.9951	16.9829	18.1702	17.3897	-0.777714	-0.374138	-0.777714	-0.35347	1.98912	-0.894273	-0.847327	-0.271668	-0.0799463	-0.100563	1.90206	0.585629
dUMP_neg	161	13.0403	14.1759	13.0403	13.835	13.6144	12.6297	13.749	12.4453	14.7903	13.9956	14.8731	13.5137	-0.783085	0.695154	-0.783085	0.251349	-0.0358115	-1.31769	0.139381	-1.55765	1.49502	0.460418	1.60281	-0.166807
Pyroglutamic_acid	162	17.1438	16.6548	17.1438	16.7283	16.1919	16.3894	17.3979	16.8989	17.4767	18.3478	17.4633	17.5545	0.0472056	-0.781064	0.0472056	-0.656684	-1.56531	-1.23067	0.477667	-0.367553	0.611137	2.08678	0.588382	0.742902
CTP_neg	163	14.6376	14.1525	14.6376	13.5695	14.0147	13.0995	14.6394	13.5328	14.5037	15.226	14.3429	13.8576	0.756563	-0.0534394	0.756563	-1.02675	-0.283511	-1.81141	0.759485	-1.08813	0.533037	1.73888	0.264531	-0.545822
homocysteic_acid	164	15.9558	16.3272	15.9558	16.1697	16.2596	15.6848	16.5939	16.1252	16.8964	16.969	16.0868	16.5226	-0.877295	0.0816196	-0.877295	-0.325073	-0.092831	-1.57716	0.77035	-0.439916	1.55148	1.73888	-0.539153	0.586396
allantoate	165	18.798	19.8933	18.798	20.418	18.9532	18.5257	20.2813	18.132	18.1691	19.9286	20.1922	20.7098	-0.648033	0.531167	-0.648033	1.09603	-0.480945	-0.941212	0.948879	-1.36502	-1.32509	0.569181	0.852929	1.41015
Geranyl-PP	166	14.1665	12.4255	14.1665	15.0316	13.4796	14.5305	15.0226	13.5962	14.5383	15.7459	15.1453	15.4427	-0.291394	-2.13989	-0.291394	0.627151	-1.0207	0.0950937	0.617564	-0.896862	0.103379	1.38559	0.747858	1.06361

## Sheet: WGCNA Modules
	Module	TF Family	Transporter Class	Best-hit-arabi-name	arabi-symbol	arabi-defline									Transcription Factor Family Distribution in Networks																	Transporter Family Distribution in Networks
Pavir.9NG006600	M1	.	.	AT2G43120		RmlC-like cupins superfamily protein									TF Family	In Genome	Expressed in Dataset	DEG	M1	M2	M3	M4	M5	M6	M7	M8	M9	M10	M11			Transporters	In Genome	Expressed	DEG	M1	M2	M3	M4	M5	M6	M7	M8	M9	M10	M11
Pavir.5NG626100	M1	.	.	AT3G57260	BG2,BGL2,PR-2,PR2	beta-1,3-glucanase 2									AP2	50	29	28	11	2	2	4	0	7	1	1	0	0	0			ACA	104	75	65	6	6	15	11	0	12	5	7	1	2	0
Pavir.1KG001500	M1	.	.	AT5G60580		RING/U-box superfamily protein									ARF	46	44	43	12	3	4	6	0	9	3	3	1	1	1			AKT	73	42	39	6	2	3	7	0	12	6	2	1	0	0
Pavir.1KG323700	M1	.	.	AT3G18180		Glycosyltransferase family 61 protein									ARR-B	23	11	10	0	2	1	2	0	1	3	0	1	0	0			AMT	22	9	8	0	2	1	2	0	1	0	1	0	1	0
Pavir.1NG369100	M1	MYB	.	AT5G52260	AtMYB19,MYB19	myb domain protein 19									B3	148	52	42	6	9	7	7	0	4	5	3	1	0	0			CAX	33	27	24	5	1	5	7	0	6	0	0	0	0	0
Pavir.2KG045900	M1	.	.	AT5G49630	AAP6	amino acid permease 6									BBR-BPC	8	6	6	0	0	0	5	0	0	0	1	0	0	0			COPT	11	3	3	0	0	0	1	0	0	1	0	0	1	0
Pavir.2KG358300	M1	.	.	AT5G17310	AtUGP2,UGP2	UDP-glucose pyrophosphorylase 2									BES1	14	10	10	5	0	0	2	0	2	0	0	1	0	0			HMA	28	18	17	4	4	4	3	0	0	1	1	0	0	0
Pavir.2NG042300	M1	.	.	AT3G52390		TatD related DNase									bHLH	352	177	165	53	16	14	9	0	37	13	14	2	6	1			IREG	6	4	4	0	1	2	1	0	0	0	0	0	0	0
Pavir.2NG159300	M1	bHLH	.	AT1G68920		basic helix-loop-helix (bHLH) DNA-binding superfamily protein									bZIP	200	142	134	32	11	20	25	0	18	14	3	4	7	0			KAT	12	4	4	0	0	0	0	0	1	3	0	0	0	0
Pavir.2NG435600	M1	.	.	AT3G25500	AFH1,AHF1,ATFH1,FH1	formin homology 1									C2H2	248	109	93	17	14	8	15	2	14	5	8	6	4	0			KEA	10	8	8	1	0	1	2	0	2	0	1	1	0	0
Pavir.2NG620200	M1	.	.	AT2G38760	ANN3,ANNAT3	annexin 3									C3H	93	82	74	8	5	9	23	0	9	8	3	9	0	0			KUP	57	47	43	9	5	12	5	0	3	2	3	3	0	1
Pavir.3KG068900	M1	.	.												CAMTA	16	14	14	0	0	2	2	0	2	0	0	7	1	0			Major_Facilitator	201	121	108	22	5	21	31	0	9	5	10	1	4	0
Pavir.3KG284000	M1	.	.	AT3G18000	NMT1,PEAMT,XPL1	S-adenosyl-L-methionine-dependent methyltransferases superfamily protein									CO-like	20	16	15	2	0	2	4	0	0	4	1	0	1	1			MGT	34	20	18	3	2	1	6	0	3	0	2	1	0	0
Pavir.3KG309000	M1	.	.	AT4G20980		Eukaryotic translation initiation factor 3 subunit 7 (eIF-3)									CPP	26	17	15	3	2	1	8	0	0	1	0	0	0	0			MOT	7	5	2	0	1	0	0	0	0	1	0	0	0	0
Pavir.3KG460000	M1	.	.	AT5G12860	DiT1	dicarboxylate transporter 1									DBB	21	17	16	5	0	1	3	0	4	1	1	0	0	1			Na/H Exchanger	51	22	20	1	1	5	8	0	2	2	0	1	0	0
Pavir.3NG066600	M1	.	.	AT1G33800		Protein of unknown function (DUF579)									Dof	61	34	30	7	0	1	2	0	9	3	4	2	1	1			NAS	5	2	2	0	1	1	0	0	0	0	0	0	0	0
Pavir.3NG103500	M1	.	.												E2F/DP	19	15	12	5	3	0	3	0	0	0	0	0	1	0			NRAMP	32	22	19	3	3	2	4	0	1	1	1	4	0	0
Pavir.3NG126400	M1	.	.	AT3G12390		Nascent polypeptide-associated complex (NAC), alpha subunit family protein									EIL	13	11	9	0	0	3	2	0	2	1	1	0	0	0			NRT	13	1	1	0	1	0	0	0	0	0	0	0	0	0
Pavir.3NG303900	M1	.	.	AT4G37340	CYP81D3	cytochrome P450, family 81, subfamily D, polypeptide 3									ERF	311	159	146	40	9	13	5	0	51	9	16	2	1	0			OPT	17	12	10	4	3	0	1	0	0	1	1	0	0	0
Pavir.4KG105800	M1	.	.	AT3G18180		Glycosyltransferase family 61 protein									FAR1	158	43	37	0	5	6	9	0	0	7	0	7	3	0			PHO	31	21	18	6	1	1	5	0	4	0	0	0	1	0
Pavir.4KG118600	M1	.	.	AT2G33620		AT hook motif DNA-binding family protein									G2-like	104	66	65	10	9	10	9	0	5	6	6	2	5	3			PHT	61	29	27	6	1	5	2	1	4	7	0	0	1	0
Pavir.4KG158800	M1	.	.	AT5G13430		Ubiquinol-cytochrome C reductase iron-sulfur subunit									GATA	62	33	33	7	5	10	1	0	2	2	2	2	1	1			PTR	199	115	110	32	15	13	6	0	20	15	5	1	3	0
Pavir.4KG282000	M1	.	.	AT1G50590		RmlC-like cupins superfamily protein									GeBP	22	19	17	1	1	3	5	0	5	1	0	0	1	0			SULTR	20	17	15	5	2	1	1	0	3	1	1	0	0	1
Pavir.5KG407500	M1	.	.	AT5G11340		Acyl-CoA N-acyltransferases (NAT) superfamily protein									GRAS	152	56	53	16	3	5	2	0	11	5	4	4	2	1			VIT	11	7	7	0	0	2	2	0	0	2	0	0	1	0
Pavir.5KG411900	M1	.	.	AT3G15000		cobalt ion binding									GRF	19	13	13	6	1	0	3	0	1	0	0	0	1	1			ZIP	43	19	18	3	1	2	2	0	3	4	2	0	0	1
Pavir.5NG037500	M1	.	.	AT1G51980		Insulinase (Peptidase family M16) protein									HB-other	19	12	11	1	1	0	7	0	0	0	0	2	0	0			Cation-efflux	19	17	17	1	1	5	7	0	0	1	0	0	2	0
Pavir.5NG181000	M1	.	.	AT3G06050	ATPRXIIF,PRXIIF	peroxiredoxin IIF									HB-PHD	7	6	3	0	0	0	2	0	0	0	0	1	0	0			LSI	8	6	6	0	0	1	0	1	1	2	1	0	0	0
Pavir.5NG372500	M1	.	.												HD-ZIP	94	60	59	22	7	8	6	0	6	2	4	1	3	0
Pavir.5NG534800	M1	.	.	AT4G39900											HRT-like	3	1	1	0	0	0	0	0	1	0	0	0	0	0
Pavir.6NG158900	M1	.	.	AT1G16080											HSF	53	35	33	4	1	5	12	1	1	4	5	0	0	0
Pavir.7NG307800	M1	.	.	AT3G03220	ATEXP13,ATEXPA13,ATHEXP ALPHA 1.22,EXP13,EXPA13	expansin A13									LBD	78	21	20	3	0	0	0	1	5	6	1	0	2	2
Pavir.8KG281200	M1	.	.	AT2G01070		Lung seven transmembrane receptor family protein									LFY	3	0	0	0	0	0	0	0	0	0	0	0	0	0
Pavir.9KG216900	M1	.	.	AT3G04550											LSD	8	8	7	1	0	1	0	0	3	1	0	0	0	1
Pavir.9KG340900	M1	.	.	AT3G60210		GroES-like family protein									MIKC_MADS	76	35	30	3	7	4	1	0	9	1	2	2	1	0
Pavir.9KG370800	M1	.	.	AT1G19360		Nucleotide-diphospho-sugar transferase family protein									M-type_MADS	61	9	5	0	0	1	3	0	1	0	0	0	0	0
Pavir.9NG194700	M1	.	.	AT1G08780	AIP3,PFD4	ABI3-interacting protein 3									MYB	264	140	130	37	4	14	13	2	16	16	20	3	4	1
Pavir.9NG295300	M1	.	.	AT1G17880	ATBTF3,BTF3	basic transcription factor 3									MYB_related	165	95	84	13	5	8	25	1	11	7	4	6	4	0
Pavir.9NG627600	M1	.	.	AT2G26100		Galactosyltransferase family protein									NAC	303	136	130	27	16	22	12	0	18	11	13	2	8	1
Pavir.9NG851700	M1	.	.	AT1G27480		alpha/beta-Hydrolases superfamily protein									NF-X1	3	3	3	0	0	0	2	0	0	1	0	0	0	0
Pavir.J191100	M1	.	.	AT1G05260	RCI3,RCI3A	Peroxidase superfamily protein									NF-YA	20	17	14	0	1	3	3	0	1	4	0	1	1	0
Pavir.J229500	M1	.	.	AT1G56340	AtCRT1a,CRT1,CRT1a	calreticulin 1a									NF-YB	35	14	13	2	1	1	2	1	0	2	4	0	0	0
Pavir.J296500	M1	.	.	AT2G47990	EDA13,EDA19,SWA1	transducin family protein / WD-40 repeat family protein									NF-YC	30	14	14	4	0	3	3	0	3	0	1	0	0	0
Pavir.1KG077500	M1	.	.	AT2G20560		DNAJ heat shock family protein									Nin-like	31	15	12	0	1	1	3	0	2	0	0	1	4	0
Pavir.1KG278700	M1	.	.	AT2G20560		DNAJ heat shock family protein									RAV	10	6	6	3	1	0	0	0	0	0	2	0	0	0
Pavir.2KG537700	M1	.	.	AT1G73177	BNS	bonsai									S1Fa-like	2	2	2	2	0	0	0	0	0	0	0	0	0	0
Pavir.2NG154600	M1	.	.	AT3G10630		UDP-Glycosyltransferase superfamily protein									SBP	36	28	28	12	3	2	2	0	3	0	4	0	2	0
Pavir.2NG198200	M1	.	.	AT5G33320	ARAPPT,CUE1,PPT	Glucose-6-phosphate/phosphate translocator-related									SRS	13	10	10	5	2	1	1	0	0	0	1	0	0	0
Pavir.2NG452200	M1	.	.	AT4G34960		Cyclophilin-like peptidyl-prolyl cis-trans isomerase family protein									STAT	2	2	1	1	0	0	0	0	0	0	0	0	0	0
Pavir.3KG140000	M1	.	.	AT5G42670		Agenet domain-containing protein									TALE	50	34	32	9	4	3	2	0	2	0	8	3	1	0
Pavir.3KG284700	M1	.	.	AT2G46540											TCP	41	24	23	10	4	0	1	0	2	4	0	1	1	0
Pavir.3NG019000	M1	.	.	AT2G24490	ATRPA2,ATRPA32A,ROR1,RPA2,RPA32A	replicon protein A2									Trihelix	59	44	39	8	3	6	5	0	9	1	4	1	1	1
Pavir.4NG045100	M1	.	.	AT1G13060	PBE1	20S proteasome beta subunit E1									VOZ	4	4	3	0	1	0	0	0	1	0	0	0	1	0
Pavir.5NG492700	M1	GATA	.	AT5G25830	GATA12	GATA transcription factor 12									Whirly	4	4	3	1	0	0	2	0	0	0	0	0	0	0
Pavir.6KG406600	M1	.	.	AT3G27240		Cytochrome C1 family									WOX	26	5	5	1	0	1	0	0	1	0	2	0	0	0
Pavir.7KG153900	M1	.	.	AT2G19130		S-locus lectin protein kinase family protein									WRKY	214	126	116	17	11	13	8	0	34	7	17	5	4	0
Pavir.7NG205100	M1	.	.	AT1G72020											YABBY	15	7	7	7	0	0	0	0	0	0	0	0	0	0
Pavir.8KG033700	M1	.	.	AT3G57080	NRPE5,RPB5B	Eukaryotic rpb5 RNA polymerase subunit family protein									ZF-HD	29	13	13	8	0	2	0	0	0	1	0	1	1	0
Pavir.8NG240000	M1	.	.	AT1G44900	ATMCM2,MCM2	minichromosome maintenance (MCM2/3/5) family protein
Pavir.8NG279100	M1	.	.	AT1G26940		Cyclophilin-like peptidyl-prolyl cis-trans isomerase family protein
Pavir.9KG444200	M1	.	.	AT1G54610		Protein kinase superfamily protein
Pavir.9KG509000	M1	.	.	AT3G29280
Pavir.9NG180200	M1	.	.	AT5G04900	NOL	NYC1-like
Pavir.9NG366800	M1	.	Major_Facilitator	AT5G17010		Major facilitator superfamily protein
Pavir.J365100	M1	.	.	AT5G60960		Pentatricopeptide repeat (PPR) superfamily protein
Pavir.1KG540700	M1	.	.	AT2G33370		Ribosomal protein L14p/L23e family protein
Pavir.1NG363800	M1	.	.	AT3G48930	EMB1080	Nucleic acid-binding, OB-fold-like protein
Pavir.3KG353100	M1	.	.	AT5G09500		Ribosomal protein S19 family protein
Pavir.3NG056100	M1	.	.	AT5G63400	ADK1	adenylate kinase 1
Pavir.4KG062900	M1	.	.	AT5G40250		RING/U-box superfamily protein
Pavir.5KG412500	M1	.	.	AT1G51650		ATP synthase epsilon chain, mitochondrial
Pavir.5KG500500	M1	.	.	AT1G18080	ATARCA,RACK1A,RACK1A_AT	Transducin/WD40 repeat-like superfamily protein
Pavir.5NG436200	M1	.	.	AT1G71780
Pavir.5NG480300	M1	.	.	AT5G43970	ATTOM22-V,TOM22-V,TOM9-2	translocase of outer membrane 22-V
Pavir.6KG261400	M1	.	.	AT3G50150		Plant protein of unknown function (DUF247)
Pavir.7NG273100	M1	.	.	AT3G57560	NAGK	N-acetyl-l-glutamate kinase
Pavir.9KG019200	M1	.	.	AT3G56830		Protein of unknown function (DUF565)
Pavir.9NG265100	M1	.	.	AT1G57860		Translation protein SH3-like family protein
Pavir.J672000	M1	.	.
Pavir.1KG031100	M1	.	.	AT4G17600	LIL3:1	Chlorophyll A-B binding family protein
Pavir.1KG228800	M1	.	.	AT1G44760		Adenine nucleotide alpha hydrolases-like superfamily protein
Pavir.1NG560000	M1	.	.	AT5G43940	ADH2,ATGSNOR1,GSNOR,HOT5,PAR2	GroES-like zinc-binding dehydrogenase family protein
Pavir.6KG268400	M1	.	.	AT5G16040		Regulator of chromosome condensation (RCC1) family protein
Pavir.6NG180000	M1	.	.	AT2G18990	TXND9	thioredoxin domain-containing protein 9 homolog
Pavir.9KG108800	M1	.	.	AT1G69200	FLN2	fructokinase-like 2
Pavir.9NG074300	M1	.	.	AT1G79010		Alpha-helical ferredoxin
Pavir.1KG062100	M1	Whirly	.	AT1G71260	ATWHY2,WHY2	WHIRLY 2
Pavir.2NG450300	M1	.	.	AT1G75680	AtGH9B7,GH9B7	glycosyl hydrolase 9B7
Pavir.1KG191000	M1	.	.	AT5G08580		Calcium-binding EF hand family protein
Pavir.1KG227100	M1	.	.	AT3G59890		Dihydrodipicolinate reductase, bacterial/plant
Pavir.1KG303700	M1	.	.	AT5G54190	PORA	protochlorophyllide oxidoreductase A
Pavir.1KG338600	M1	.	.	AT4G10150		RING/U-box superfamily protein
Pavir.1KG471800	M1	.	.	AT5G13450	ATP5	delta subunit of Mt ATP synthase
Pavir.1NG279500	M1	.	.	AT2G36410		Family of unknown function (DUF662)
Pavir.1NG467900	M1	.	.	AT5G55710
Pavir.1NG475400	M1	.	.	AT1G45207		Remorin family protein
Pavir.2KG016200	M1	.	.	AT4G21790	ATTOM1,TOM1	tobamovirus multiplication 1
Pavir.2KG353900	M1	.	.	AT1G47480		alpha/beta-Hydrolases superfamily protein
Pavir.2KG384600	M1	.	.	AT5G66140	PAD2	proteasome alpha subunit D2
Pavir.2KG562100	M1	.	.	AT2G26770		plectin-related
Pavir.2NG624800	M1	.	.	AT3G05100		S-adenosyl-L-methionine-dependent methyltransferases superfamily protein
Pavir.3KG175500	M1	.	.	AT1G48030	mtLPD1	mitochondrial lipoamide dehydrogenase 1
Pavir.3KG266800	M1	.	.
Pavir.3NG315000	M1	.	.	AT3G29180		Protein of unknown function (DUF1336)
Pavir.4KG120300	M1	.	.	AT5G02050		Mitochondrial glycoprotein family protein
Pavir.5KG054100	M1	.	.	AT1G51980		Insulinase (Peptidase family M16) protein
Pavir.5KG093200	M1	.	.	AT2G44920		Tetratricopeptide repeat (TPR)-like superfamily protein
Pavir.5KG388700	M1	.	.	AT3G50930	BCS1	cytochrome BC1 synthesis
Pavir.5KG474100	M1	.	.	AT5G40405		Tetratricopeptide repeat (TPR)-like superfamily protein
Pavir.5KG706700	M1	.	.	AT1G67785
Pavir.5NG097000	M1	.	.	AT3G55605		Mitochondrial glycoprotein family protein
Pavir.5NG339200	M1	.	.	AT4G37440
Pavir.5NG436700	M1	.	.	AT3G01280	ATVDAC1,VDAC1	voltage dependent anion channel 1
Pavir.5NG533100	M1	.	.	AT2G15730		P-loop containing nucleoside triphosphate hydrolases superfamily protein
Pavir.6KG005500	M1	.	.	AT5G64630	FAS2,MUB3.9,NFB01,NFB1	Transducin/WD40 repeat-like superfamily protein
Pavir.6KG227900	M1	.	.	AT1G04620		coenzyme F420 hydrogenase family / dehydrogenase, beta subunit family
Pavir.6NG137800	M1	.	.	AT4G16450
Pavir.6NG164300	M1	.	.	AT5G01650		Tautomerase/MIF superfamily protein
Pavir.6NG217000	M1	.	.	AT3G21200	PGR7	proton gradient regulation 7
Pavir.7KG105500	M1	.	.	AT2G45630		D-isomer specific 2-hydroxyacid dehydrogenase family protein
Pavir.7KG170600	M1	.	.	AT4G10000		Thioredoxin family protein
Pavir.7KG176200	M1	.	.	AT2G39960		Microsomal signal peptidase 25 kDa subunit (SPC25)
Pavir.7KG257800	M1	.	.	AT5G08410	FTRA2	ferredoxin/thioredoxin reductase subunit A (variable subunit) 2
Pavir.7KG282100	M1	.	.	AT1G68260		Thioesterase superfamily protein
Pavir.7KG338600	M1	.	.	AT3G20800		Cell differentiation, Rcd1-like protein
Pavir.7NG211600	M1	.	.	AT5G05960		Bifunctional inhibitor/lipid-transfer protein/seed storage 2S albumin superfamily protein
Pavir.7NG382500	M1	.	.	AT1G59840	CCB4	cofactor assembly of complex C
Pavir.7NG435900	M1	.	.	AT3G18630	ATUNG,UNG	uracil dna glycosylase
Pavir.8KG024400	M1	.	.	AT3G08570		Phototropic-responsive NPH3 family protein
Pavir.8NG271600	M1	.	.	AT2G35880		TPX2 (targeting protein for Xklp2) protein family
Pavir.9KG017700	M1	.	.	AT5G47870
Pavir.9KG057400	M1	.	.	AT1G16630
Pavir.9KG130900	M1	.	.	AT1G17880	ATBTF3,BTF3	basic transcription factor 3
Pavir.9KG206000	M1	.	.	AT3G03690	UNE7	Core-2/I-branching beta-1,6-N-acetylglucosaminyltransferase family protein
Pavir.9KG469500	M1	.	.	AT3G02870	VTC4	Inositol monophosphatase family protein
Pavir.9KG603000	M1	.	.	AT5G63920	TOP3A	topoisomerase 3alpha
Pavir.9NG143000	M1	.	.	AT1G21980	ATPIP5K1,ATPIPK1,PIP5K1	phosphatidylinositol-4-phosphate 5-kinase 1
Pavir.9NG155700	M1	.	.
Pavir.9NG285300	M1	.	.
Pavir.J104400	M1	.	.	AT1G64750	ATDSS1(I),DSS1(I)	deletion of SUV3 suppressor 1(I)
Pavir.J713100	M1	.	.
Pavir.2NG060800	M1	.	.	AT3G22960	PKP-ALPHA,PKP1	Pyruvate kinase family protein
Pavir.4KG038100	M1	.	.	AT1G15320
Pavir.9NG325000	M1	E2F/DP	.	AT5G03415	ATDPB,DPB	Transcription factor DP
Pavir.1KG004900	M1	.	.	AT3G30340		nodulin MtN21 /EamA-like transporter family protein
Pavir.1KG008100	M1	.	.	AT4G10840		Tetratricopeptide repeat (TPR)-like superfamily protein
Pavir.1KG009100	M1	.	.	AT2G28250	NCRK	Protein kinase superfamily protein
Pavir.1KG011300	M1	.	.	AT3G45010	scpl48	serine carboxypeptidase-like 48
Pavir.1KG013600	M1	.	.	AT2G21130		Cyclophilin-like peptidyl-prolyl cis-trans isomerase family protein
Pavir.1KG014200	M1	.	.	AT3G51300	ARAC11,ATRAC11,ATROP1,ROP1,ROP1AT	RHO-related protein from plants 1
Pavir.1KG016100	M1	.	.	AT1G13560	AAPT1,ATAAPT1	aminoalcoholphosphotransferase 1
Pavir.1KG016800	M1	.	.	AT1G76250
Pavir.1KG018500	M1	.	.	AT1G42540	ATGLR3.3,GLR3.3	glutamate receptor 3.3
Pavir.1KG018800	M1	.	.	AT1G42540	ATGLR3.3,GLR3.3	glutamate receptor 3.3
Pavir.1KG019000	M1	.	.	AT1G42480
Pavir.1KG019300	M1	.	.	AT2G02170		Remorin family protein
Pavir.1KG026900	M1	.	.	AT3G48750	CDC2,CDC2A,CDC2AAT,CDK2,CDKA1,CDKA;1	cell division control 2
Pavir.1KG030400	M1	.	.	AT2G44740	CYCP4;1	cyclin p4;1
Pavir.1KG035400	M1	.	.	AT5G62960
Pavir.1KG036300	M1	.	.	AT2G21870	MGP1	copper ion binding;cobalt ion binding;zinc ion binding
Pavir.1KG042300	M1	.	.	AT1G62440	LRX2	leucine-rich repeat/extensin 2
Pavir.1KG044000	M1	.	.	AT4G31180		Class II aminoacyl-tRNA and biotin synthetases superfamily protein
Pavir.1KG046500	M1	.	.	AT1G10210	ATMPK1,MPK1	mitogen-activated protein kinase 1
Pavir.1KG048600	M1	.	.	AT2G32990	AtGH9B8,GH9B8	glycosyl hydrolase 9B8
Pavir.1KG048700	M1	.	.	AT2G24370		Protein kinase protein with adenine nucleotide alpha hydrolases-like domain
Pavir.1KG048800	M1	.	.	AT5G38410		Ribulose bisphosphate carboxylase (small chain) family protein
Pavir.1KG056800	M1	.	.
Pavir.1KG062200	M1	.	.	AT5G67210		Protein of unknown function (DUF579)
Pavir.1KG067000	M1	.	.	AT1G05170		Galactosyltransferase family protein
Pavir.1KG069900	M1	.	.	AT5G62700	TUB3	tubulin beta chain 3
Pavir.1KG072600	M1	.	.	AT2G35120		Single hybrid motif superfamily protein
Pavir.1KG073600	M1	.	.	AT1G16290
Pavir.1KG076400	M1	G2-like	.	AT1G79430	APL,WDY	Homeodomain-like superfamily protein
Pavir.1KG076500	M1	SBP	.	AT5G43270	SPL2	squamosa promoter binding protein-like 2
Pavir.1KG082000	M1	.	.	AT2G36780		UDP-Glycosyltransferase superfamily protein
Pavir.1KG082700	M1	.	.
Pavir.1KG092100	M1	.	.	AT3G15890		Protein kinase superfamily protein
Pavir.1KG093600	M1	.	.	AT3G19450	ATCAD4,CAD,CAD-C,CAD4	GroES-like zinc-binding alcohol dehydrogenase family protein
Pavir.1KG096400	M1	.	.
Pavir.1KG098900	M1	.	.	AT5G03760	ATCSLA09,ATCSLA9,CSLA09,CSLA9,RAT4	Nucleotide-diphospho-sugar transferases superfamily protein
Pavir.1KG101800	M1	.	.	AT3G45140	ATLOX2,LOX2	lipoxygenase 2
Pavir.1KG106800	M1	.	.	AT4G32330		TPX2 (targeting protein for Xklp2) protein family
Pavir.1KG108000	M1	.	.	AT1G52565
Pavir.1KG109800	M1	.	.	AT4G33945		ARM repeat superfamily protein
Pavir.1KG124800	M1	.	.	AT2G26710	BAS1,CYP72B1,CYP734A1	Cytochrome P450 superfamily protein
Pavir.1KG126800	M1	.	PHO	AT5G20150	ATSPX1,SPX1	SPX domain gene 1
Pavir.1KG128700	M1	NF-YB	.	AT2G38880	ATHAP3,ATNF-YB1,HAP3,HAP3A,NF-YB1	nuclear factor Y, subunit B1
Pavir.1KG130300	M1	.	.	AT1G48270	GCR1	G-protein-coupled receptor 1
Pavir.1KG130600	M1	.	.	AT1G60060		Serine/threonine-protein kinase WNK (With No Lysine)-related
Pavir.1KG138800	M1	.	.	AT4G20260	ATPCAP1,PCAP1	plasma-membrane associated cation-binding protein 1
Pavir.1KG140600	M1	.	.	AT4G10955		alpha/beta-Hydrolases superfamily protein
Pavir.1KG152400	M1	.	.	AT5G53140		Protein phosphatase 2C family protein
Pavir.1KG155100	M1	.	.	AT4G34050	CCoAOMT1	S-adenosyl-L-methionine-dependent methyltransferases superfamily protein
Pavir.1KG170200	M1	.	.	AT5G54855		Pollen Ole e 1 allergen and extensin family protein
Pavir.1KG177700	M1	.	.	AT5G05340		Peroxidase superfamily protein
Pavir.1KG178000	M1	.	.	AT5G05340		Peroxidase superfamily protein
Pavir.1KG181600	M1	.	.	AT4G18910	ATNLM2,NIP1;2,NLM2	NOD26-like intrinsic protein 1;2
Pavir.1KG184300	M1	.	.	AT1G78570	ATRHM1,RHM1,ROL1	rhamnose biosynthesis 1
Pavir.1KG184900	M1	ERF	.	AT5G11590	TINY2	Integrase-type DNA-binding superfamily protein
Pavir.1KG189200	M1	.	.	AT5G56750	NDL1	N-MYC downregulated-like 1
Pavir.1KG193100	M1	.	.	AT2G19580	TET2	tetraspanin2
Pavir.1KG209000	M1	.	.	AT3G48200
Pavir.1KG209900	M1	.	.	AT1G22790
Pavir.1KG222300	M1	.	.	AT1G79330	AMC6,ATMC5,ATMCP2B,MC5	metacaspase 5
Pavir.1KG225100	M1	.	.	AT4G24970		Histidine kinase-, DNA gyrase B-, and HSP90-like ATPase family protein
Pavir.1KG230500	M1	.	.	AT2G31200	ADF6,ATADF6	actin depolymerizing factor 6
Pavir.1KG233300	M1	.	.	AT1G69530	AT-EXP1,ATEXP1,ATEXPA1,ATHEXP ALPHA 1.2,EXP1,EXPA1	expansin A1
Pavir.1KG234200	M1	.	.	AT5G01830		ARM repeat superfamily protein
Pavir.1KG235000	M1	.	.	AT2G38370		Plant protein of unknown function (DUF827)
Pavir.1KG236800	M1	.	.	AT3G45980	H2B,HTB9	Histone superfamily protein
Pavir.1KG238100	M1	.	.	AT2G29380	HAI3	highly ABA-induced PP2C gene 3
Pavir.1KG239000	M1	.	.	AT3G52240
Pavir.1KG248000	M1	.	.	AT1G50430	7RED,DWF5,LE,PA,ST7R	Ergosterol biosynthesis ERG4/ERG24 family
Pavir.1KG256200	M1	.	.
Pavir.1KG262800	M1	.	.	AT5G58290	RPT3	regulatory particle triple-A ATPase 3
Pavir.1KG267300	M1	.	.	AT2G35190	ATNPSN11,NPSN11,NSPN11	novel plant snare 11
Pavir.1KG273700	M1	.	.	AT3G49260	iqd21	IQ-domain 21
Pavir.1KG274300	M1	.	.	AT4G12500		Bifunctional inhibitor/lipid-transfer protein/seed storage 2S albumin superfamily protein
Pavir.1KG279600	M1	.	.	AT1G03940		HXXXD-type acyl-transferase family protein
Pavir.1KG284600	M1	.	.	AT1G66150	TMK1	transmembrane kinase 1
Pavir.1KG287800	M1	.	.	AT1G28600		GDSL-like Lipase/Acylhydrolase superfamily protein
Pavir.1KG289700	M1	.	.	AT5G47920
Pavir.1KG292200	M1	.	.	AT3G48560	AHAS,ALS,CSR1,IMR1,TZP5	chlorsulfuron/imidazolinone resistant 1
Pavir.1KG296000	M1	.	.	AT3G02040	SRG3	senescence-related gene 3
Pavir.1KG297300	M1	.	.	AT5G66330		Leucine-rich repeat (LRR) family protein
Pavir.1KG305700	M1	.	.	AT1G12880	atnudt12,NUDT12	nudix hydrolase homolog 12
Pavir.1KG306300	M1	.	.	AT3G26670		Protein of unknown function (DUF803)
Pavir.1KG308000	M1	.	.	AT3G18180		Glycosyltransferase family 61 protein
Pavir.1KG312000	M1	.	.	AT5G36880	ACS	acetyl-CoA synthetase
Pavir.1KG320900	M1	.	.	AT2G36090		F-box family protein
Pavir.1KG323200	M1	.	.	AT4G12470	AZI1	azelaic acid induced 1
Pavir.1KG324300	M1	.	.	AT1G15120		Ubiquinol-cytochrome C reductase hinge protein
Pavir.1KG325100	M1	.	.	AT3G19380	PUB25	plant U-box 25
Pavir.1KG329400	M1	.	.	AT1G10950	AtTMN1,TMN1	transmembrane nine 1
Pavir.1KG330900	M1	.	.	AT4G09510	CINV2	cytosolic invertase 2
Pavir.1KG332500	M1	.	.	AT1G22680
Pavir.1KG336500	M1	.	.	AT1G77020		DNAJ heat shock N-terminal domain-containing protein
Pavir.1KG353900	M1	.	.	AT3G44220		Late embryogenesis abundant (LEA) hydroxyproline-rich glycoprotein family
Pavir.1KG368000	M1	.	.	AT4G35260	IDH-I,IDH1	isocitrate dehydrogenase 1
Pavir.1KG368200	M1	.	.	AT3G26400	EIF4B1	eukaryotic translation initiation factor 4B1
Pavir.1KG369700	M1	.	.	AT3G01750		Ankyrin repeat family protein
Pavir.1KG378200	M1	.	.	AT4G30860	ASHR3,SDG4	SET domain group 4
Pavir.1KG378400	M1	.	.	AT5G10810	ATER,ER	enhancer of rudimentary protein, putative
Pavir.1KG378900	M1	.	.	AT5G48930	HCT	hydroxycinnamoyl-CoA shikimate/quinate hydroxycinnamoyl transferase
Pavir.1KG386100	M1	.	.	AT2G37040	ATPAL1,PAL1	PHE ammonia lyase 1
Pavir.1KG386300	M1	.	.	AT2G37040	ATPAL1,PAL1	PHE ammonia lyase 1
Pavir.1KG387700	M1	ARF	.	AT4G30080	ARF16	auxin response factor 16
Pavir.1KG388800	M1	.	.	AT2G02100	LCR69,PDF2.2	low-molecular-weight cysteine-rich 69
Pavir.1KG397100	M1	TCP	.	AT5G23280		TCP family transcription factor
Pavir.1KG397400	M1	.	.	AT5G23340		RNI-like superfamily protein
Pavir.1KG398900	M1	.	.	AT5G60710		Zinc finger (C3HC4-type RING finger) family protein
Pavir.1KG401200	M1	.	.	AT4G14340	CKI1,CKL11	casein kinase I
Pavir.1KG402000	M1	.	.	AT1G07090	LSH6	Protein of unknown function (DUF640)
Pavir.1KG402900	M1	.	.	AT5G03300	ADK2	adenosine kinase 2
Pavir.1KG408500	M1	.	.	AT4G28250	ATEXPB3,ATHEXP BETA 1.6,EXPB3	expansin B3
Pavir.1KG410400	M1	MYB	.	AT5G52260	AtMYB19,MYB19	myb domain protein 19
Pavir.1KG412000	M1	.	.	AT2G45210		SAUR-like auxin-responsive protein family
Pavir.1KG413600	M1	DBB	.	AT1G75540	STH2	salt tolerance homolog2
Pavir.1KG414200	M1	.	.	AT3G50790		esterase/lipase/thioesterase family protein
Pavir.1KG417200	M1	.	.
Pavir.1KG417300	M1	.	.	AT2G32300	UCC1	uclacyanin 1
Pavir.1KG425100	M1	.	.	AT5G42650	AOS,CYP74A,DDE2	allene oxide synthase
Pavir.1KG427300	M1	.	.	AT2G40320	TBL33	TRICHOME BIREFRINGENCE-LIKE 33
Pavir.1KG430100	M1	.	.	AT5G51460	ATTPPA	Haloacid dehalogenase-like hydrolase (HAD) superfamily protein
Pavir.1KG431100	M1	GRAS	.	AT4G00150	ATHAM3,HAM3	GRAS family transcription factor
Pavir.1KG434500	M1	GRAS	.	AT4G00150	ATHAM3,HAM3	GRAS family transcription factor
Pavir.1KG437200	M1	.	.	AT3G14810	MSL5	mechanosensitive channel of small conductance-like 5
Pavir.1KG441000	M1	bHLH	.	AT1G72210		basic helix-loop-helix (bHLH) DNA-binding superfamily protein
Pavir.1KG442300	M1	.	.	AT1G02500	AtSAM1,MAT1,SAM-1,SAM1	S-adenosylmethionine synthetase 1
Pavir.1KG445500	M1	.	.	AT4G00750		S-adenosyl-L-methionine-dependent methyltransferases superfamily protein
Pavir.1KG446400	M1	ERF	.	AT5G52020		Integrase-type DNA-binding superfamily protein
Pavir.1KG447500	M1	.	.	AT1G63000	NRS/ER,UER1	nucleotide-rhamnose synthase/epimerase-reductase
Pavir.1KG451600	M1	.	.	AT1G65920		Regulator of chromosome condensation (RCC1) family with FYVE zinc finger domain
Pavir.1KG456400	M1	.	.	AT4G13940	ATSAHH1,EMB1395,HOG1,MEE58,SAHH1	S-adenosyl-L-homocysteine hydrolase
Pavir.1KG462400	M1	.	.	AT1G32050		SCAMP family protein
Pavir.1KG463900	M1	.	.
Pavir.1KG465800	M1	.	.	AT2G38250		Homeodomain-like superfamily protein
Pavir.1KG465900	M1	.	.	AT4G19420		Pectinacetylesterase family protein
Pavir.1KG466200	M1	.	.	AT1G31650	ATROPGEF14,ROPGEF14	RHO guanyl-nucleotide exchange factor 14
Pavir.1KG467300	M1	.	.	AT4G19170	CCD4,NCED4	nine-cis-epoxycarotenoid dioxygenase 4
Pavir.1KG468700	M1	.	.	AT2G18280	AtTLP2,TLP2	tubby like protein 2
Pavir.1KG474800	M1	.	.	AT2G33570		Domain of unknown function (DUF23)
Pavir.1KG475500	M1	.	.	AT2G17420	ATNTRA,NTR2,NTRA	NADPH-dependent thioredoxin reductase A
Pavir.1KG476500	M1	.	.	AT1G76550		Phosphofructokinase family protein
Pavir.1KG479200	M1	.	PTR	AT1G32450	NRT1.5	nitrate transporter 1.5
Pavir.1KG481200	M1	.	.
Pavir.1KG483100	M1	.	.	AT2G41905
Pavir.1KG483200	M1	.	.
Pavir.1KG483400	M1	.	.	AT5G13490	AAC2	ADP/ATP carrier 2
Pavir.1KG484300	M1	.	.	AT5G10770		Eukaryotic aspartyl protease family protein
Pavir.1KG484400	M1	.	.	AT1G55620	ATCLC-F,CLC-F,CLCF	chloride channel F
Pavir.1KG485100	M1	.	.	AT5G56170	LLG1	LORELEI-LIKE-GPI-ANCHORED PROTEIN 1
Pavir.1KG485500	M1	.	.
Pavir.1KG489900	M1	bHLH	.	AT5G08130	BIM1	basic helix-loop-helix (bHLH) DNA-binding superfamily protein
Pavir.1KG491500	M1	.	.	AT3G59110		Protein kinase superfamily protein
Pavir.1KG493300	M1	.	.
Pavir.1KG496500	M1	.	.	AT1G70280		NHL domain-containing protein
Pavir.1KG499100	M1	.	.	AT5G37690		SGNH hydrolase-type esterase superfamily protein
Pavir.1KG502100	M1	.	.	AT1G24764	ATMAP70-2,MAP70-2	microtubule-associated proteins 70-2
Pavir.1KG505200	M1	.	.	AT1G19020
Pavir.1KG506100	M1	.	.	AT5G62890		Xanthine/uracil permease family protein
Pavir.1KG507000	M1	.	.	AT1G60060		Serine/threonine-protein kinase WNK (With No Lysine)-related
Pavir.1KG507600	M1	.	.	AT5G40250		RING/U-box superfamily protein
Pavir.1KG507800	M1	.	.	AT1G73590	ATPIN1,PIN1	Auxin efflux carrier family protein
Pavir.1KG508100	M1	.	.	AT1G74410		RING/U-box superfamily protein
Pavir.1KG508600	M1	.	.
Pavir.1KG510400	M1	.	.	AT1G74520	ATHVA22A,HVA22A	HVA22 homologue A
Pavir.1KG511100	M1	.	.	AT5G62580		ARM repeat superfamily protein
Pavir.1KG511300	M1	.	.	AT1G59900	AT-E1 ALPHA,E1 ALPHA	pyruvate dehydrogenase complex E1 alpha subunit
Pavir.1KG514600	M1	.	.	AT3G14067		Subtilase family protein
Pavir.1KG515100	M1	.	.	AT1G19170		Pectin lyase-like superfamily protein
Pavir.1KG516600	M1	.	.	AT5G10890		myosin heavy chain-related
Pavir.1KG517400	M1	.	.	AT3G54250		GHMP kinase family protein
Pavir.1KG517500	M1	.	.	AT2G32070		Polynucleotidyl transferase, ribonuclease H-like superfamily protein
Pavir.1KG519100	M1	.	.	AT2G07690	MCM5	Minichromosome maintenance (MCM2/3/5) family protein
Pavir.1KG521700	M1	.	.	AT5G34940	AtGUS3,GUS3	glucuronidase 3
Pavir.1KG524400	M1	.	.	AT1G60070		Adaptor protein complex AP-1, gamma subunit
Pavir.1KG524700	M1	.	.	AT2G29570	ATPCNA2,PCNA2	proliferating cell nuclear antigen 2
Pavir.1KG528600	M1	.	.	AT4G30340	ATDGK7,DGK7	diacylglycerol kinase 7
Pavir.1KG542400	M1	.	.	AT5G33370		GDSL-like Lipase/Acylhydrolase superfamily protein
Pavir.1KG545400	M1	.	.	AT5G60800		Heavy metal transport/detoxification superfamily protein
Pavir.1KG546700	M1	.	.	AT5G24530	DMR6	2-oxoglutarate (2OG) and Fe(II)-dependent oxygenase superfamily protein
Pavir.1KG550400	M1	.	.	AT4G02620		vacuolar ATPase subunit F family protein
Pavir.1KG553100	M1	.	.	AT3G19820	CBB1,DIM,DIM1,DWF1,EVE1	cell elongation protein / DWARF1 / DIMINUTO (DIM)
Pavir.1NG003700	M1	.	.	AT1G62660		Glycosyl hydrolases family 32 protein
Pavir.1NG006300	M1	.	.	AT5G60580		RING/U-box superfamily protein
Pavir.1NG007800	M1	.	.	AT2G28250	NCRK	Protein kinase superfamily protein
Pavir.1NG009100	M1	.	.	AT3G10410	CPY,SCPL49	SERINE CARBOXYPEPTIDASE-LIKE 49
Pavir.1NG010000	M1	.	.	AT3G13750	BGAL1	beta galactosidase 1
Pavir.1NG019800	M1	.	.
Pavir.1NG020000	M1	.	.	AT3G54690		Sugar isomerase (SIS) family protein
Pavir.1NG022300	M1	.	.	AT2G32990	AtGH9B8,GH9B8	glycosyl hydrolase 9B8
Pavir.1NG023900	M1	.	.
Pavir.1NG024000	M1	.	.	AT4G31540	ATEXO70G1,EXO70G1	exocyst subunit exo70 family protein G1
Pavir.1NG029300	M1	.	.	AT1G12040	LRX1	leucine-rich repeat/extensin 1
Pavir.1NG032100	M1	.	.	AT2G28315		Nucleotide/sugar transporter family protein
Pavir.1NG032200	M1	.	.
Pavir.1NG032400	M1	.	.	AT5G23140	CLPP2,NCLPP7	nuclear-encoded CLP protease P7
Pavir.1NG035600	M1	.	.	AT2G21520		Sec14p-like phosphatidylinositol transfer family protein
Pavir.1NG038100	M1	.	.	AT1G60610		SBP (S-ribonuclease binding protein) family protein
Pavir.1NG049700	M1	.	.	AT3G51300	ARAC11,ATRAC11,ATROP1,ROP1,ROP1AT	RHO-related protein from plants 1
Pavir.1NG053800	M1	.	.	AT1G42480
Pavir.1NG054600	M1	.	.	AT3G24100		Uncharacterised protein family SERF
Pavir.1NG056300	M1	.	.	AT5G03760	ATCSLA09,ATCSLA9,CSLA09,CSLA9,RAT4	Nucleotide-diphospho-sugar transferases superfamily protein
Pavir.1NG059200	M1	.	.	AT1G30260
Pavir.1NG065300	M1	.	.	AT2G35120		Single hybrid motif superfamily protein
Pavir.1NG069600	M1	bZIP	.	AT5G24800	ATBZIP9,BZIP9,BZO2H2	basic leucine zipper 9
Pavir.1NG071700	M1	.	.	AT3G10730	ATSUN2,SUN2	SAD1/UNC-84 domain protein 2
Pavir.1NG072600	M1	.	.	AT4G30010
Pavir.1NG073400	M1	CO-like	.	AT5G24930	ATCOL4,COL4	CONSTANS-like 4
Pavir.1NG074800	M1	.	.	AT5G57800	CER3,FLP1,WAX2,YRE	Fatty acid hydroxylase superfamily
Pavir.1NG081900	M1	.	.	AT3G14067		Subtilase family protein
Pavir.1NG083600	M1	.	.	AT3G19450	ATCAD4,CAD,CAD-C,CAD4	GroES-like zinc-binding alcohol dehydrogenase family protein
Pavir.1NG085400	M1	.	.	AT3G07040	RPM1,RPS3	NB-ARC domain-containing disease resistance protein
Pavir.1NG086000	M1	.	.
Pavir.1NG088400	M1	.	.	AT3G45140	ATLOX2,LOX2	lipoxygenase 2
Pavir.1NG090200	M1	.	.	AT3G12150
Pavir.1NG095700	M1	.	.	AT5G25350	EBF2	EIN3-binding F box protein 2
Pavir.1NG125900	M1	.	.	AT1G78570	ATRHM1,RHM1,ROL1	rhamnose biosynthesis 1
Pavir.1NG128900	M1	.	.	AT1G29800		RING/FYVE/PHD-type zinc finger family protein
Pavir.1NG129500	M1	ERF	.	AT5G11590	TINY2	Integrase-type DNA-binding superfamily protein
Pavir.1NG130000	M1	.	.	AT5G05340		Peroxidase superfamily protein
Pavir.1NG130100	M1	.	.	AT5G05340		Peroxidase superfamily protein
Pavir.1NG142300	M1	.	.	AT2G36760	UGT73C2	UDP-glucosyl transferase 73C2
Pavir.1NG142700	M1	.	.	AT4G01050	TROL	thylakoid rhodanese-like
Pavir.1NG143200	M1	.	.	AT2G43820	ATSAGT1,GT,SAGT1,SGT1,UGT74F2	UDP-glucosyltransferase 74F2
Pavir.1NG145000	M1	.	.	AT4G23820		Pectin lyase-like superfamily protein
Pavir.1NG147600	M1	.	.	AT4G03280	PETC,PGR1	photosynthetic electron transfer C
Pavir.1NG151600	M1	.	.	AT5G17420	ATCESA7,CESA7,IRX3,MUR10	Cellulose synthase family protein
Pavir.1NG158600	M1	.	.	AT2G36060	MMZ3,UEV1C	MMS ZWEI homologue 3
Pavir.1NG159100	M1	.	.	AT3G61670		Protein of unknown function (DUF3133)
Pavir.1NG169600	M1	.	.	AT4G22758
Pavir.1NG176300	M1	.	.	AT2G19340		Oligosaccharyltransferase complex/magnesium transporter family protein
Pavir.1NG181400	M1	.	.	AT2G46380		Protein of unknown function (DUF3133)
Pavir.1NG183300	M1	.	.	AT2G46300		Late embryogenesis abundant (LEA) hydroxyproline-rich glycoprotein family
Pavir.1NG186100	M1	.	.	AT2G46330	AGP16,ATAGP16	arabinogalactan protein 16
Pavir.1NG189200	M1	.	.	AT4G32750
Pavir.1NG196100	M1	.	.	AT2G01210		Leucine-rich repeat protein kinase family protein
Pavir.1NG197000	M1	.	.	AT5G03040	iqd2	IQ-domain 2
Pavir.1NG199000	M1	.	.	AT4G10850		Nodulin MtN3 family protein
Pavir.1NG205100	M1	.	.	AT5G58290	RPT3	regulatory particle triple-A ATPase 3
Pavir.1NG218500	M1	.	.	AT4G10260		pfkB-like carbohydrate kinase family protein
Pavir.1NG221800	M1	.	.	AT4G20260	ATPCAP1,PCAP1	plasma-membrane associated cation-binding protein 1
Pavir.1NG229200	M1	.	.	AT1G67090	RBCS1A	ribulose bisphosphate carboxylase small chain 1A
Pavir.1NG230600	M1	.	.	AT1G55160
Pavir.1NG242900	M1	.	.	AT2G30490	ATC4H,C4H,CYP73A5,REF3	cinnamate-4-hydroxylase
Pavir.1NG247000	M1	.	.	AT3G48680	GAMMA CAL2	gamma carbonic anhydrase-like 2
Pavir.1NG251300	M1	.	.	AT5G41080		PLC-like phosphodiesterases superfamily protein
Pavir.1NG274700	M1	.	.
Pavir.1NG280600	M1	.	.
Pavir.1NG286000	M1	.	.	AT1G34320		Protein of unknown function (DUF668)
Pavir.1NG287300	M1	.	.	AT1G10950	AtTMN1,TMN1	transmembrane nine 1
Pavir.1NG295200	M1	.	.
Pavir.1NG295600	M1	.	.	AT1G43710	emb1075	Pyridoxal phosphate (PLP)-dependent transferases superfamily protein
Pavir.1NG302600	M1	.	.	AT4G02380	AtLEA5,SAG21	senescence-associated gene 21
Pavir.1NG302900	M1	.	.	AT1G63050		MBOAT (membrane bound O-acyl transferase) family protein
Pavir.1NG303200	M1	.	.	AT4G00750		S-adenosyl-L-methionine-dependent methyltransferases superfamily protein
Pavir.1NG307200	M1	.	.	AT4G09510	CINV2	cytosolic invertase 2
Pavir.1NG311900	M1	.	.	AT4G27610
Pavir.1NG312600	M1	.	.	AT3G20180		Copper transport protein family
Pavir.1NG320000	M1	.	.	AT1G14870	PCR2	PLANT CADMIUM RESISTANCE 2
Pavir.1NG326100	M1	.	.	AT5G10200		ARM-repeat/Tetratricopeptide repeat (TPR)-like protein
Pavir.1NG327600	M1	.	.	AT5G09360	LAC14	laccase 14
Pavir.1NG330400	M1	.	.	AT5G63160	BT1	BTB and TAZ domain protein 1
Pavir.1NG330800	M1	.	.	AT1G13180	ARP3,ATARP3,DIS1	Actin-like ATPase superfamily protein
Pavir.1NG333100	M1	.	.
Pavir.1NG333800	M1	.	.	AT3G01750		Ankyrin repeat family protein
Pavir.1NG335800	M1	.	.
Pavir.1NG343300	M1	.	.	AT1G22450	ATCOX6B2,COX6B	cytochrome C oxidase 6B
Pavir.1NG344500	M1	.	.	AT5G48930	HCT	hydroxycinnamoyl-CoA shikimate/quinate hydroxycinnamoyl transferase
Pavir.1NG346100	M1	.	.	AT2G23360		Plant protein of unknown function (DUF869)
Pavir.1NG347200	M1	.	.	AT2G27500		Glycosyl hydrolase superfamily protein
Pavir.1NG353200	M1	.	.	AT1G02205	CER1	Fatty acid hydroxylase superfamily
Pavir.1NG355000	M1	.	.	AT1G07090	LSH6	Protein of unknown function (DUF640)
Pavir.1NG356000	M1	.	.	AT5G03300	ADK2	adenosine kinase 2
Pavir.1NG356200	M1	.	.	AT2G37040	ATPAL1,PAL1	PHE ammonia lyase 1
Pavir.1NG358200	M1	.	.	AT2G02100	LCR69,PDF2.2	low-molecular-weight cysteine-rich 69
Pavir.1NG360500	M1	.	.
Pavir.1NG371400	M1	.	.	AT2G45210		SAUR-like auxin-responsive protein family
Pavir.1NG372900	M1	DBB	.	AT1G75540	STH2	salt tolerance homolog2
Pavir.1NG373100	M1	.	.	AT4G36250	ALDH3F1	aldehyde dehydrogenase 3F1
Pavir.1NG376900	M1	.	.	AT5G47180		Plant VAMP (vesicle-associated membrane protein) family protein
Pavir.1NG377600	M1	.	.	AT2G32300	UCC1	uclacyanin 1
Pavir.1NG379000	M1	ERF	.	AT5G47230	ATERF-5,ATERF5,ERF5	ethylene responsive element binding factor 5
Pavir.1NG380200	M1	.	.	AT5G07620		Protein kinase superfamily protein
Pavir.1NG381300	M1	.	.	AT3G57560	NAGK	N-acetyl-l-glutamate kinase
Pavir.1NG383900	M1	.	.
Pavir.1NG384800	M1	.	.	AT1G80170		Pectin lyase-like superfamily protein
Pavir.1NG387800	M1	.	.	AT5G51460	ATTPPA	Haloacid dehalogenase-like hydrolase (HAD) superfamily protein
Pavir.1NG394500	M1	.	.	AT2G16990		Major facilitator superfamily protein
Pavir.1NG394800	M1	.	.	AT3G14810	MSL5	mechanosensitive channel of small conductance-like 5
Pavir.1NG397700	M1	C2H2	.	AT2G02080	AtIDD4,IDD4	indeterminate(ID)-domain 4
Pavir.1NG404400	M1	.	.	AT1G70280		NHL domain-containing protein
Pavir.1NG407300	M1	.	.	AT5G37690		SGNH hydrolase-type esterase superfamily protein
Pavir.1NG408000	M1	.	.	AT1G70710	ATGH9B1,CEL1,GH9B1	glycosyl hydrolase 9B1
Pavir.1NG416000	M1	.	.
Pavir.1NG420000	M1	.	.	AT1G69530	AT-EXP1,ATEXP1,ATEXPA1,ATHEXP ALPHA 1.2,EXP1,EXPA1	expansin A1
Pavir.1NG421900	M1	.	.	AT1G63000	NRS/ER,UER1	nucleotide-rhamnose synthase/epimerase-reductase
Pavir.1NG423800	M1	ERF	.	AT5G52020		Integrase-type DNA-binding superfamily protein
Pavir.1NG426000	M1	.	.	AT2G02180	TOM3	tobamovirus multiplication protein 3
Pavir.1NG430900	M1	.	.	AT4G13940	ATSAHH1,EMB1395,HOG1,MEE58,SAHH1	S-adenosyl-L-homocysteine hydrolase
Pavir.1NG434400	M1	bHLH	.	AT1G22490		basic helix-loop-helix (bHLH) DNA-binding superfamily protein
Pavir.1NG438200	M1	.	.	AT1G65060	4CL3	4-coumarate:CoA ligase 3
Pavir.1NG438600	M1	.	.	AT1G32050		SCAMP family protein
Pavir.1NG441800	M1	.	.
Pavir.1NG443800	M1	.	.	AT1G31650	ATROPGEF14,ROPGEF14	RHO guanyl-nucleotide exchange factor 14
Pavir.1NG447900	M1	.	.	AT3G44220		Late embryogenesis abundant (LEA) hydroxyproline-rich glycoprotein family
Pavir.1NG448500	M1	.	.	AT4G19170	CCD4,NCED4	nine-cis-epoxycarotenoid dioxygenase 4
Pavir.1NG450000	M1	bHLH	.	AT4G34530	CIB1	cryptochrome-interacting basic-helix-loop-helix 1
Pavir.1NG453800	M1	.	.	AT5G13450	ATP5	delta subunit of Mt ATP synthase
Pavir.1NG456600	M1	.	.	AT2G33570		Domain of unknown function (DUF23)
Pavir.1NG458100	M1	.	.	AT1G76550		Phosphofructokinase family protein
Pavir.1NG458500	M1	.	.	AT4G35350	XCP1	xylem cysteine peptidase 1
Pavir.1NG458600	M1	.	.	AT2G33630		NAD(P)-binding Rossmann-fold superfamily protein
Pavir.1NG460300	M1	.	.	AT2G42210	ATOEP16-3,OEP16-3	Mitochondrial import inner membrane translocase subunit Tim17/Tim22/Tim23 family protein
Pavir.1NG461600	M1	.	.
Pavir.1NG461900	M1	.	.	AT5G13490	AAC2	ADP/ATP carrier 2
Pavir.1NG465600	M1	.	.	AT5G10770		Eukaryotic aspartyl protease family protein
Pavir.1NG469800	M1	.	.	AT4G24610
Pavir.1NG471700	M1	.	.	AT5G48820	ICK6,KRP3	inhibitor/interactor with cyclin-dependent kinase
Pavir.1NG473000	M1	ERF	.	AT2G33710		Integrase-type DNA-binding superfamily protein
Pavir.1NG473900	M1	.	.	AT5G14040	PHT3;1	phosphate transporter 3;1
Pavir.1NG475200	M1	.	.	AT4G33985		Protein of unknown function (DUF1685)
Pavir.1NG476400	M1	ERF	.	AT1G21910		Integrase-type DNA-binding superfamily protein
Pavir.1NG486200	M1	.	.	AT2G05790		O-Glycosyl hydrolases family 17 protein
Pavir.1NG486400	M1	.	.	AT1G05000		Phosphotyrosine protein phosphatases superfamily protein
Pavir.1NG490600	M1	.	.	AT1G58120
Pavir.1NG490900	M1	.	.	AT4G24610
Pavir.1NG493900	M1	.	.	AT4G08950	EXO	Phosphate-responsive 1 family protein
Pavir.1NG494000	M1	.	.	AT4G08950	EXO	Phosphate-responsive 1 family protein
Pavir.1NG494500	M1	.	.	AT1G22330		RNA-binding (RRM/RBD/RNP motifs) family protein
Pavir.1NG494600	M1	.	.	AT1G62830	ATLSD1,ATSWP1,LDL1,LSD1,SWP1	LSD1-like 1
Pavir.1NG499000	M1	GATA	.	AT4G32890	GATA9	GATA transcription factor 9
Pavir.1NG500600	M1	.	.	AT1G60070		Adaptor protein complex AP-1, gamma subunit
Pavir.1NG501400	M1	.	.	AT3G15900
Pavir.1NG502800	M1	.	.	AT5G20410	ATMGD2,MGD2	monogalactosyldiacylglycerol synthase 2
Pavir.1NG504200	M1	.	.	AT2G25620	AtDBP1,DBP1	DNA-binding protein phosphatase 1
Pavir.1NG505400	M1	.	.	AT2G05320		beta-1,2-N-acetylglucosaminyltransferase II
Pavir.1NG507500	M1	.	.	AT3G54250		GHMP kinase family protein
Pavir.1NG508700	M1	.	.	AT4G30610	BRS1,SCPL24	alpha/beta-Hydrolases superfamily protein
Pavir.1NG509900	M1	.	.	AT2G24940	AtMAPR2,MAPR2	membrane-associated progesterone binding protein 2
Pavir.1NG517700	M1	.	.	AT4G32600		RING/U-box superfamily protein
Pavir.1NG521400	M1	.	.	AT3G14280
Pavir.1NG525000	M1	.	.	AT5G26667	PYR6	P-loop containing nucleoside triphosphate hydrolases superfamily protein
Pavir.1NG525600	M1	.	.	AT2G05940		Protein kinase superfamily protein
Pavir.1NG526900	M1	NAC	.	AT4G28530	anac074,NAC074	NAC domain containing protein 74
Pavir.1NG529300	M1	.	.	AT2G41940	ZFP8	zinc finger protein 8
Pavir.1NG533800	M1	.	.	AT2G05790		O-Glycosyl hydrolases family 17 protein
Pavir.1NG534000	M1	.	.	AT1G05000		Phosphotyrosine protein phosphatases superfamily protein
Pavir.1NG535300	M1	.	.	AT1G59900	AT-E1 ALPHA,E1 ALPHA	pyruvate dehydrogenase complex E1 alpha subunit
Pavir.1NG535700	M1	.	.	AT5G62580		ARM repeat superfamily protein
Pavir.1NG540900	M1	.	.	AT5G10080		Eukaryotic aspartyl protease family protein
Pavir.1NG546600	M1	.	.	AT2G22640	ATBRK1,BRK1,HSPC300	BRICK1, putative
Pavir.1NG547400	M1	.	.	AT3G19820	CBB1,DIM,DIM1,DWF1,EVE1	cell elongation protein / DWARF1 / DIMINUTO (DIM)
Pavir.1NG554800	M1	.	.	AT1G03495		HXXXD-type acyl-transferase family protein
Pavir.1NG555800	M1	.	.	AT3G45090		P-loop containing nucleoside triphosphate hydrolases superfamily protein
Pavir.1NG557200	M1	.	.	AT2G33310	IAA13	auxin-induced protein 13
Pavir.1NG557700	M1	.	.	AT5G44800	CHR4,PKR1	chromatin remodeling 4
Pavir.1NG558100	M1	.	.	AT2G20360		NAD(P)-binding Rossmann-fold superfamily protein
Pavir.1NG559000	M1	.	.	AT5G33370		GDSL-like Lipase/Acylhydrolase superfamily protein
Pavir.1NG561700	M1	.	.	AT3G07090		PPPDE putative thiol peptidase family protein
Pavir.1NG564100	M1	.	.	AT1G03905		P-loop containing nucleoside triphosphate hydrolases superfamily protein
Pavir.2KG011500	M1	.	.	AT2G27035	AtENODL20,ENODL20	early nodulin-like protein 20
Pavir.2KG012800	M1	.	.	AT5G42510		Disease resistance-responsive (dirigent-like protein) family protein
Pavir.2KG016900	M1	.	KUP	AT4G13420	ATHAK5,HAK5	high affinity K+ transporter 5
Pavir.2KG018100	M1	.	.	AT5G01410	ATPDX1,ATPDX1.3,PDX1,PDX1.3,RSR4	Aldolase-type TIM barrel family protein
Pavir.2KG031700	M1	.	.	AT5G13930	ATCHS,CHS,TT4	Chalcone and stilbene synthase family protein
Pavir.2KG031900	M1	.	.	AT5G13930	ATCHS,CHS,TT4	Chalcone and stilbene synthase family protein
Pavir.2KG032100	M1	.	.	AT5G13930	ATCHS,CHS,TT4	Chalcone and stilbene synthase family protein
Pavir.2KG042600	M1	.	.	AT1G10020		Protein of unknown function (DUF1005)
Pavir.2KG043000	M1	.	.	AT4G07960	ATCSLC12,CSLC12	Cellulose-synthase-like C12
Pavir.2KG046000	M1	.	.	AT5G65700	BAM1	Leucine-rich receptor-like protein kinase family protein
Pavir.2KG047700	M1	.	.	AT5G09530		hydroxyproline-rich glycoprotein family protein
Pavir.2KG051700	M1	.	.	AT1G30620	HSR8,MUR4,UXE1	NAD(P)-binding Rossmann-fold superfamily protein
Pavir.2KG061400	M1	CPP	.	AT4G14770	ATTCX2,TCX2	TESMIN/TSO1-like CXC 2
Pavir.2KG063000	M1	.	.	AT1G03070		Bax inhibitor-1 family protein
Pavir.2KG065400	M1	.	.	AT2G40930	ATUBP5,PDE323,UBP5	ubiquitin-specific protease 5
Pavir.2KG065800	M1	.	.	AT5G06390	FLA17	FASCICLIN-like arabinogalactan protein 17 precursor
Pavir.2KG066400	M1	.	.	AT3G29770	ATMES11,MES11	methyl esterase 11
Pavir.2KG071300	M1	.	.	AT5G17980		C2 calcium/lipid-binding plant phosphoribosyltransferase family protein
Pavir.2KG072500	M1	.	.	AT3G03770		Leucine-rich repeat protein kinase family protein
Pavir.2KG080500	M1	GRF	.	AT2G22840	AtGRF1,GRF1	growth-regulating factor 1
Pavir.2KG081600	M1	.	.	AT4G02680	EOL1	ETO1-like 1
Pavir.2KG082500	M1	.	.	AT3G22840	ELIP,ELIP1	Chlorophyll A-B binding family protein
Pavir.2KG089500	M1	.	.	AT1G04240	IAA3,SHY2	AUX/IAA transcriptional regulator family protein
Pavir.2KG093200	M1	.	.	AT3G20790		NAD(P)-binding Rossmann-fold superfamily protein
Pavir.2KG095100	M1	.	.	AT3G51030	ATTRX H1,ATTRX1,TRX1	thioredoxin H-type 1
Pavir.2KG117500	M1	.	.
Pavir.2KG117600	M1	.	.	AT4G14930		Survival protein SurE-like phosphatase/nucleotidase
Pavir.2KG118300	M1	.	.	AT1G55360		Protein of Unknown Function (DUF239)
Pavir.2KG121200	M1	.	.	AT2G41820		Leucine-rich repeat protein kinase family protein
Pavir.2KG121700	M1	.	.	AT1G19715		Mannose-binding lectin superfamily protein
Pavir.2KG126700	M1	.	.	AT2G13690		PRLI-interacting factor, putative
Pavir.2KG130500	M1	.	NRAMP	AT1G80830	ATNRAMP1,NRAMP1,PMIT1	natural resistance-associated macrophage protein 1
Pavir.2KG131600	M1	.	.	AT5G64740	CESA6,E112,IXR2,PRC1	cellulose synthase 6
Pavir.2KG137800	M1	.	.	AT3G62110		Pectin lyase-like superfamily protein
Pavir.2KG174300	M1	.	.	AT3G48140		B12D protein
Pavir.2KG188300	M1	.	.	AT5G37478		TPX2 (targeting protein for Xklp2) protein family
Pavir.2KG191400	M1	G2-like	.	AT3G24120		Homeodomain-like superfamily protein
Pavir.2KG192600	M1	.	.	AT5G48300	ADG1,APS1	ADP glucose pyrophosphorylase 1
Pavir.2KG199100	M1	.	.	AT1G04290		Thioesterase superfamily protein
Pavir.2KG204300	M1	.	.	AT2G37090	IRX9	Nucleotide-diphospho-sugar transferases superfamily protein
Pavir.2KG204400	M1	.	.	AT5G03040	iqd2	IQ-domain 2
Pavir.2KG205600	M1	.	.	AT3G17390	MAT4,MTO3,SAMS3	S-adenosylmethionine synthetase family protein
Pavir.2KG211200	M1	.	.	AT3G27325		hydrolases, acting on ester bonds
Pavir.2KG218300	M1	.	.
Pavir.2KG219200	M1	.	.	AT3G01650	RGLG1	RING domain ligase1
Pavir.2KG223200	M1	.	.	AT3G15480		Protein of unknown function (DUF1218)
Pavir.2KG249400	M1	.	.	AT1G20160	ATSBT5.2	Subtilisin-like serine endopeptidase family protein
Pavir.2KG250300	M1	.	.	AT1G08510	FATB	fatty acyl-ACP thioesterases B
Pavir.2KG253500	M1	.	.	AT2G27360		GDSL-like Lipase/Acylhydrolase superfamily protein
Pavir.2KG256900	M1	.	.
Pavir.2KG257200	M1	bHLH	.	AT5G65640	bHLH093	beta HLH protein 93
Pavir.2KG260300	M1	.	.	AT1G47056	VFB1	VIER F-box proteine 1
Pavir.2KG262700	M1	.	.	AT1G74160
Pavir.2KG263900	M1	.	.	AT4G12730	FLA2	FASCICLIN-like arabinogalactan 2
Pavir.2KG265300	M1	.	.	AT2G32440	ATKAO2,CYP88A4,KAO2	ent-kaurenoic acid hydroxylase 2
Pavir.2KG274000	M1	.	.	AT1G15950	ATCCR1,CCR1,IRX4	cinnamoyl coa reductase 1
Pavir.2KG290300	M1	.	.	AT2G25800		Protein of unknown function (DUF810)
Pavir.2KG296100	M1	.	.	AT1G70760	CRR23	inorganic carbon transport protein-related
Pavir.2KG300200	M1	.	.	AT1G48480	RKL1	receptor-like kinase 1
Pavir.2KG302800	M1	.	.	AT1G14720	ATXTH28,EXGT-A2,XTH28,XTR2	xyloglucan endotransglucosylase/hydrolase 28
Pavir.2KG305000	M1	.	.	AT4G31890		ARM repeat superfamily protein
Pavir.2KG312400	M1	.	.	AT5G38880
Pavir.2KG314200	M1	.	.	AT1G60190		ARM repeat superfamily protein
Pavir.2KG315800	M1	.	.	AT1G24030		Protein kinase superfamily protein
Pavir.2KG315900	M1	.	.
Pavir.2KG316300	M1	.	.	AT1G70230	TBL27	TRICHOME BIREFRINGENCE-LIKE 27
Pavir.2KG320800	M1	.	.	AT1G55840		Sec14p-like phosphatidylinositol transfer family protein
Pavir.2KG323500	M1	.	.	AT3G25040	ERD2B	endoplasmic reticulum retention defective 2B
Pavir.2KG325900	M1	.	.	AT1G13580	LAG13	LAG1 longevity assurance homolog 3
Pavir.2KG326700	M1	.	.	AT1G72970	EDA17,HTH	Glucose-methanol-choline (GMC) oxidoreductase family protein
Pavir.2KG328100	M1	.	.	AT4G39700		Heavy metal transport/detoxification superfamily protein
Pavir.2KG334800	M1	.	.
Pavir.2KG337300	M1	.	.	AT4G31820	ENP,MAB4,NPY1	Phototropic-responsive NPH3 family protein
Pavir.2KG339200	M1	.	.	AT5G17420	ATCESA7,CESA7,IRX3,MUR10	Cellulose synthase family protein
Pavir.2KG343400	M1	.	.	AT5G57800	CER3,FLP1,WAX2,YRE	Fatty acid hydroxylase superfamily
Pavir.2KG347600	M1	.	.	AT5G20910	AIP2	RING/U-box superfamily protein
Pavir.2KG347700	M1	ERF	.	AT1G53910	RAP2.12	related to AP2 12
Pavir.2KG352300	M1	.	.	AT5G48820	ICK6,KRP3	inhibitor/interactor with cyclin-dependent kinase
Pavir.2KG353600	M1	.	.	AT1G47480		alpha/beta-Hydrolases superfamily protein
Pavir.2KG355800	M1	.	.	AT4G37080		Protein of unknown function, DUF547
Pavir.2KG359500	M1	.	.	AT5G65980		Auxin efflux carrier family protein
Pavir.2KG360200	M1	.	.	AT5G17230	PSY	PHYTOENE SYNTHASE
Pavir.2KG365400	M1	.	.	AT2G32300	UCC1	uclacyanin 1
Pavir.2KG368900	M1	.	.	AT1G28220	ATPUP3,PUP3	purine permease 3
Pavir.2KG371800	M1	.	.	AT1G78060		Glycosyl hydrolase family protein
Pavir.2KG372000	M1	.	.	AT5G11640		Thioredoxin superfamily protein
Pavir.2KG372800	M1	.	.	AT2G43320		S-adenosyl-L-methionine-dependent methyltransferases superfamily protein
Pavir.2KG373300	M1	.	.	AT3G07480		2Fe-2S ferredoxin-like superfamily protein
Pavir.2KG377200	M1	.	.	AT5G17280
Pavir.2KG377900	M1	SRS	.	AT3G51060	SRS1,STY1	Lateral root primordium (LRP) protein-related
Pavir.2KG381100	M1	.	.	AT1G75680	AtGH9B7,GH9B7	glycosyl hydrolase 9B7
Pavir.2KG383700	M1	.	.	AT4G38690		PLC-like phosphodiesterases superfamily protein
Pavir.2KG386400	M1	.	.	AT1G75900		GDSL-like Lipase/Acylhydrolase superfamily protein
Pavir.2KG388800	M1	.	.	AT1G20200	EMB2719,HAP15	PAM domain (PCI/PINT associated module) protein
Pavir.2KG389000	M1	.	.	AT4G35880		Eukaryotic aspartyl protease family protein
Pavir.2KG395800	M1	.	.	AT2G34420	LHB1B2,LHCB1.5	photosystem II light harvesting complex gene B1B2
Pavir.2KG405600	M1	.	.	AT5G47750	D6PKL2,PK5	D6 protein kinase like 2
Pavir.2KG409300	M1	NF-YC	.	AT1G54830	NF-YC3	nuclear factor Y, subunit C3
Pavir.2KG411400	M1	.	.	AT3G57930
Pavir.2KG418200	M1	C2H2	.	AT5G57520	ATZFP2,ZFP2	zinc finger protein 2
Pavir.2KG430000	M1	SBP	.	AT2G33810	SPL3	squamosa promoter binding protein-like 3
Pavir.2KG432000	M1	.	.	AT3G07040	RPM1,RPS3	NB-ARC domain-containing disease resistance protein
Pavir.2KG434900	M1	.	.	AT1G11820		O-Glycosyl hydrolases family 17 protein
Pavir.2KG440000	M1	.	.	AT5G66680	DGL1	dolichyl-diphosphooligosaccharide-protein glycosyltransferase 48kDa subunit family protein
Pavir.2KG441000	M1	.	.	AT5G57700		BNR/Asp-box repeat family protein
Pavir.2KG449000	M1	.	.	AT4G27060	CN,SPR2,TOR1	ARM repeat superfamily protein
Pavir.2KG458000	M1	.	.	AT3G53610	ATRAB8,AtRab8B,AtRABE1a,RAB8	RAB GTPase homolog 8
Pavir.2KG458200	M1	.	.	AT3G09800		SNARE-like superfamily protein
Pavir.2KG464200	M1	.	.	AT5G55180		O-Glycosyl hydrolases family 17 protein
Pavir.2KG464500	M1	.	.	AT5G55180		O-Glycosyl hydrolases family 17 protein
Pavir.2KG464800	M1	.	.	AT3G22060		Receptor-like protein kinase-related family protein
Pavir.2KG465900	M1	.	.	AT4G05200	CRK25	cysteine-rich RLK (RECEPTOR-like protein kinase) 25
Pavir.2KG466100	M1	.	.	AT1G65790	ARK1,RK1	receptor kinase 1
Pavir.2KG466600	M1	.	.	AT4G21280	PSBQ,PSBQ-1,PSBQA	photosystem II subunit QA
Pavir.2KG469800	M1	.	.	AT1G61667		Protein of unknown function, DUF538
Pavir.2KG486100	M1	.	.	AT4G28100
Pavir.2KG487300	M1	.	.	AT4G27350		Protein of unknown function (DUF1223)
Pavir.2KG488000	M1	.	.
Pavir.2KG488200	M1	.	PHT	AT1G79360	2-Oct,ATOCT2,OCT2	organic cation/carnitine transporter 2
Pavir.2KG490900	M1	.	.	AT4G03390	SRF3	STRUBBELIG-receptor family 3
Pavir.2KG491200	M1	.	.	AT1G11090		alpha/beta-Hydrolases superfamily protein
Pavir.2KG491300	M1	.	.	AT2G20870		cell wall protein precursor, putative
Pavir.2KG493700	M1	.	.	AT1G03590		Protein phosphatase 2C family protein
Pavir.2KG495000	M1	GRAS	.	AT5G41920		GRAS family transcription factor
Pavir.2KG498400	M1	.	.	AT5G06860	ATPGIP1,PGIP1	polygalacturonase inhibiting protein 1
Pavir.2KG503200	M1	.	.	AT1G17270		O-fucosyltransferase family protein
Pavir.2KG504100	M1	.	.	AT3G13510		Protein of Unknown Function (DUF239)
Pavir.2KG506000	M1	.	.	AT2G44260		Plant protein of unknown function (DUF946)
Pavir.2KG507900	M1	BES1	.	AT1G19350	BES1,BZR2	Brassinosteroid signalling positive regulator (BZR1) family protein
Pavir.2KG512600	M1	.	.
Pavir.2KG522200	M1	.	.	AT5G26330		Cupredoxin superfamily protein
Pavir.2KG525500	M1	.	.	AT5G09530		hydroxyproline-rich glycoprotein family protein
Pavir.2KG525600	M1	.	.	AT5G09530		hydroxyproline-rich glycoprotein family protein
Pavir.2KG525700	M1	.	.
Pavir.2KG530800	M1	.	.	AT4G16380		Heavy metal transport/detoxification superfamily protein
Pavir.2KG531700	M1	.	.
Pavir.2KG532300	M1	.	.	AT5G15630	COBL4,IRX6	COBRA-like extracellular glycosyl-phosphatidyl inositol-anchored protein family
Pavir.2KG534300	M1	.	.	AT3G17440	ATNPSN13,NPSN13	novel plant snare 13
Pavir.2KG535100	M1	.	.	AT1G64160		Disease resistance-responsive (dirigent-like protein) family protein
Pavir.2KG535800	M1	.	.	AT3G05890	RCI2B	Low temperature and salt responsive protein family
Pavir.2KG536500	M1	MYB	.	AT1G57560	AtMYB50,MYB50	myb domain protein 50
Pavir.2KG536600	M1	.	.	AT3G05910		Pectinacetylesterase family protein
Pavir.2KG537800	M1	.	.	AT4G08810	SUB1	calcium ion binding
Pavir.2KG543800	M1	.	.	AT4G39700		Heavy metal transport/detoxification superfamily protein
Pavir.2KG545500	M1	.	.	AT4G39860
Pavir.2KG548900	M1	.	.	AT1G80470		F-box/RNI-like/FBD-like domains-containing protein
Pavir.2KG549000	M1	.	.	AT1G28200	FIP1	FH interacting protein 1
Pavir.2KG550500	M1	.	.	AT3G50530	CRK	CDPK-related kinase
Pavir.2KG553100	M1	ERF	.	AT1G72360	HRE1	Integrase-type DNA-binding superfamily protein
Pavir.2KG553900	M1	.	.	AT3G14172
Pavir.2KG556600	M1	.	.	AT1G72510		Protein of unknown function (DUF1677)
Pavir.2KG557000	M1	.	.	AT2G05940		Protein kinase superfamily protein
Pavir.2KG562700	M1	.	.	ATMG00513		NADH dehydrogenase 5A
Pavir.2KG563100	M1	.	.	AT5G23530	AtCXE18,CXE18	carboxyesterase 18
Pavir.2KG564100	M1	.	.	AT3G06035		Glycoprotein membrane precursor GPI-anchored
Pavir.2KG567100	M1	.	.	AT1G03260		SNARE associated Golgi protein family
Pavir.2KG571500	M1	.	.	AT3G26330	CYP71B37	cytochrome P450, family 71, subfamily B, polypeptide 37
Pavir.2KG572000	M1	.	.	AT2G23540		GDSL-like Lipase/Acylhydrolase superfamily protein
Pavir.2KG572600	M1	.	.	AT3G05100		S-adenosyl-L-methionine-dependent methyltransferases superfamily protein
Pavir.2KG573400	M1	.	.	AT1G08830	CSD1	copper/zinc superoxide dismutase 1
Pavir.2KG578500	M1	.	.	AT3G54400		Eukaryotic aspartyl protease family protein
Pavir.2KG581700	M1	.	.	AT5G13720		Uncharacterised protein family (UPF0114)
Pavir.2KG582300	M1	.	.	AT3G18080	BGLU44	B-S glucosidase 44
Pavir.2KG587000	M1	.	.	AT2G40765
Pavir.2KG587400	M1	bZIP	.	AT2G40620		Basic-leucine zipper (bZIP) transcription factor family protein
Pavir.2KG589500	M1	.	.	AT5G05340		Peroxidase superfamily protein
Pavir.2KG590100	M1	.	.	AT4G02320		Plant invertase/pectin methylesterase inhibitor superfamily
Pavir.2KG590900	M1	.	.	AT3G62830	ATUXS2,AUD1,UXS2	NAD(P)-binding Rossmann-fold superfamily protein
Pavir.2KG595200	M1	.	.	AT4G15790
Pavir.2KG596300	M1	.	.	AT5G18980		ARM repeat superfamily protein
Pavir.2NG005900	M1	.	KUP	AT4G13420	ATHAK5,HAK5	high affinity K+ transporter 5
Pavir.2NG008500	M1	.	.	AT5G66920	sks17	SKU5 similar 17
Pavir.2NG015800	M1	.	.	AT1G02500	AtSAM1,MAT1,SAM-1,SAM1	S-adenosylmethionine synthetase 1
Pavir.2NG016500	M1	.	.	AT4G33420		Peroxidase superfamily protein
Pavir.2NG027300	M1	bZIP	.	AT5G38800	AtbZIP43,bZIP43	basic leucine-zipper 43
Pavir.2NG030700	M1	TALE	.	AT4G08150	BP,BP1,KNAT1	KNOTTED-like from Arabidopsis thaliana
Pavir.2NG032100	M1	.	.	AT5G49630	AAP6	amino acid permease 6
Pavir.2NG033100	M1	.	.	AT2G19440		O-Glycosyl hydrolases family 17 protein
Pavir.2NG035300	M1	.	.	AT1G30620	HSR8,MUR4,UXE1	NAD(P)-binding Rossmann-fold superfamily protein
Pavir.2NG035800	M1	.	.	AT5G09530		hydroxyproline-rich glycoprotein family protein
Pavir.2NG037500	M1	.	.	AT4G20940		Leucine-rich receptor-like protein kinase family protein
Pavir.2NG040700	M1	.	.	AT1G17230		Leucine-rich receptor-like protein kinase family protein
Pavir.2NG043700	M1	.	.	AT4G10570	UBP9	ubiquitin-specific protease 9
Pavir.2NG043900	M1	YABBY	.	AT1G08465	YAB2	Plant-specific transcription factor YABBY family protein
Pavir.2NG047400	M1	.	.	AT5G06570		alpha/beta-Hydrolases superfamily protein
Pavir.2NG050800	M1	.	.	AT3G03770		Leucine-rich repeat protein kinase family protein
Pavir.2NG054300	M1	.	.	AT4G13340		Leucine-rich repeat (LRR) family protein
Pavir.2NG055500	M1	.	.	AT1G03070		Bax inhibitor-1 family protein
Pavir.2NG065900	M1	.	.	AT3G57450
Pavir.2NG066100	M1	.	.	AT1G19730	ATH4,ATTRX4	Thioredoxin superfamily protein
Pavir.2NG078500	M1	.	.	AT5G49830	EXO84B	exocyst complex component 84B
Pavir.2NG095200	M1	.	.	AT2G13690		PRLI-interacting factor, putative
Pavir.2NG105600	M1	.	.	AT5G05950	MEE60	maternal effect embryo arrest 60
Pavir.2NG106400	M1	.	.	AT2G30050		transducin family protein / WD-40 repeat family protein
Pavir.2NG110800	M1	.	.	AT2G21770	CESA09,CESA9	cellulose synthase A9
Pavir.2NG115700	M1	.	.	AT5G22280
Pavir.2NG116100	M1	.	.	AT2G35460		Late embryogenesis abundant (LEA) hydroxyproline-rich glycoprotein family
Pavir.2NG127000	M1	.	.	AT5G66680	DGL1	dolichyl-diphosphooligosaccharide-protein glycosyltransferase 48kDa subunit family protein
Pavir.2NG127200	M1	.	.	AT5G05170	ATCESA3,ATH-B,CESA3,CEV1,IXR1	Cellulose synthase family protein
Pavir.2NG131000	M1	.	.	AT5G49690		UDP-Glycosyltransferase superfamily protein
Pavir.2NG143400	M1	.	.
Pavir.2NG145800	M1	.	.
Pavir.2NG145900	M1	.	.	AT2G34410		O-acetyltransferase family protein
Pavir.2NG155800	M1	.	.	AT5G33320	ARAPPT,CUE1,PPT	Glucose-6-phosphate/phosphate translocator-related
Pavir.2NG157000	M1	.	.	AT5G17310	AtUGP2,UGP2	UDP-glucose pyrophosphorylase 2
Pavir.2NG158400	M1	.	.	AT5G42350		Galactose oxidase/kelch repeat superfamily protein
Pavir.2NG158900	M1	.	.
Pavir.2NG159000	M1	.	.	AT5G17230	PSY	PHYTOENE SYNTHASE
Pavir.2NG164900	M1	.	.	AT2G35860	FLA16	FASCICLIN-like arabinogalactan protein 16 precursor
Pavir.2NG167800	M1	.	.	AT1G78060		Glycosyl hydrolase family protein
Pavir.2NG169500	M1	.	.	AT2G34190		Xanthine/uracil permease family protein
Pavir.2NG172300	M1	.	.	AT5G15080		Protein kinase superfamily protein
Pavir.2NG172400	M1	.	.
Pavir.2NG179900	M1	.	.	AT2G46210		Fatty acid/sphingolipid desaturase
Pavir.2NG180300	M1	WRKY	.	AT4G23810	ATWRKY53,WRKY53	WRKY family transcription factor
Pavir.2NG192300	M1	.	.	AT5G37478		TPX2 (targeting protein for Xklp2) protein family
Pavir.2NG192500	M1	.	.	AT5G19980	GONST4	golgi nucleotide sugar transporter 4
Pavir.2NG203100	M1	.	.	AT3G08030		Protein of unknown function, DUF642
Pavir.2NG203400	M1	.	.	AT4G02770	PSAD-1	photosystem I subunit D-1
Pavir.2NG203900	M1	.	.	AT3G13510		Protein of Unknown Function (DUF239)
Pavir.2NG210700	M1	.	.	AT5G20950		Glycosyl hydrolase family protein
Pavir.2NG210800	M1	.	.	AT5G20950		Glycosyl hydrolase family protein
Pavir.2NG220400	M1	TALE	.	AT4G08150	BP,BP1,KNAT1	KNOTTED-like from Arabidopsis thaliana
Pavir.2NG235300	M1	.	.	AT2G36310	URH1	uridine-ribohydrolase 1
Pavir.2NG242000	M1	.	.
Pavir.2NG255000	M1	.	.	AT4G17180		O-Glycosyl hydrolases family 17 protein
Pavir.2NG256100	M1	.	.	AT3G20790		NAD(P)-binding Rossmann-fold superfamily protein
Pavir.2NG259500	M1	.	.	AT5G64740	CESA6,E112,IXR2,PRC1	cellulose synthase 6
Pavir.2NG262900	M1	.	.	AT1G08250	ADT6	arogenate dehydratase 6
Pavir.2NG263100	M1	.	.	AT3G52940	ELL1,FK,HYD2	Ergosterol biosynthesis ERG4/ERG24 family
Pavir.2NG264300	M1	.	.	AT1G24560
Pavir.2NG264400	M1	.	.	AT3G01650	RGLG1	RING domain ligase1
Pavir.2NG266300	M1	.	.	AT5G48485	DIR1	Bifunctional inhibitor/lipid-transfer protein/seed storage 2S albumin superfamily protein
Pavir.2NG271000	M1	.	.	AT3G15480		Protein of unknown function (DUF1218)
Pavir.2NG271100	M1	.	.
Pavir.2NG281700	M1	.	.	AT2G20260	PSAE-2	photosystem I subunit E-2
Pavir.2NG286700	M1	.	.	AT3G61050	NTMC2T4,NTMC2TYPE4	Calcium-dependent lipid-binding (CaLB domain) family protein
Pavir.2NG291100	M1	.	.	AT1G08510	FATB	fatty acyl-ACP thioesterases B
Pavir.2NG295200	M1	.	.	AT1G74160
Pavir.2NG306600	M1	.	.	AT3G13800		Metallo-hydrolase/oxidoreductase superfamily protein
Pavir.2NG307500	M1	.	.	AT4G39700		Heavy metal transport/detoxification superfamily protein
Pavir.2NG312500	M1	.	.
Pavir.2NG318500	M1	.	.	AT1G48480	RKL1	receptor-like kinase 1
Pavir.2NG318800	M1	.	.	AT1G74640		alpha/beta-Hydrolases superfamily protein
Pavir.2NG324900	M1	.	.	AT2G32990	AtGH9B8,GH9B8	glycosyl hydrolase 9B8
Pavir.2NG326400	M1	.	.	AT5G47820	FRA1	P-loop containing nucleoside triphosphate hydrolases superfamily protein
Pavir.2NG328500	M1	.	.	AT1G60010
Pavir.2NG335600	M1	.	.	AT5G57970		DNA glycosylase superfamily protein
Pavir.2NG336700	M1	.	.	AT2G26830	emb1187	Protein kinase superfamily protein
Pavir.2NG337300	M1	.	.	AT4G16770		2-oxoglutarate (2OG) and Fe(II)-dependent oxygenase superfamily protein
Pavir.2NG338000	M1	.	.	AT2G26830	emb1187	Protein kinase superfamily protein
Pavir.2NG339200	M1	.	.	AT1G19180	JAZ1,TIFY10A	jasmonate-zim-domain protein 1
Pavir.2NG339900	M1	.	.	AT1G72480		Lung seven transmembrane receptor family protein
Pavir.2NG341100	M1	.	.	AT5G01020		Protein kinase superfamily protein
Pavir.2NG341200	M1	.	.	AT5G07990	CYP75B1,D501,TT7	Cytochrome P450 superfamily protein
Pavir.2NG343200	M1	.	.	AT3G14000	ATBRXL2,BRX-LIKE2	DZC (Disease resistance/zinc finger/chromosome condensation-like region) domain containing protein
Pavir.2NG350700	M1	.	.	AT1G05010	ACO4,EAT1,EFE	ethylene-forming enzyme
Pavir.2NG353800	M1	.	.	AT1G45207		Remorin family protein
Pavir.2NG354100	M1	.	.	AT1G44760		Adenine nucleotide alpha hydrolases-like superfamily protein
Pavir.2NG356600	M1	.	.	AT1G47380		Protein phosphatase 2C family protein
Pavir.2NG357600	M1	.	.	AT1G47480		alpha/beta-Hydrolases superfamily protein
Pavir.2NG360900	M1	.	.	AT4G37080		Protein of unknown function, DUF547
Pavir.2NG368000	M1	.	.	AT1G28240		Protein of unknown function (DUF616)
Pavir.2NG370000	M1	.	.	AT5G45720		AAA-type ATPase family protein
Pavir.2NG372600	M1	.	.	AT5G66600		Protein of unknown function, DUF547
Pavir.2NG378000	M1	.	.	AT2G04780	FLA7	FASCICLIN-like arabinoogalactan 7
Pavir.2NG380900	M1	NF-YC	.	AT1G54830	NF-YC3	nuclear factor Y, subunit C3
Pavir.2NG381300	M1	.	.	AT5G47780	GAUT4	galacturonosyltransferase 4
Pavir.2NG386200	M1	.	.	AT2G42320		nucleolar protein gar2-related
Pavir.2NG390400	M1	SBP	.	AT2G42200	SPL9	squamosa promoter binding protein-like 9
Pavir.2NG391400	M1	.	.	AT1G79450	ALIS5	ALA-interacting subunit 5
Pavir.2NG392300	M1	HD-ZIP	.	AT4G00730	AHDP,ANL2	Homeobox-leucine zipper family protein / lipid-binding START domain-containing protein
Pavir.2NG392600	M1	.	.
Pavir.2NG393800	M1	.	.	AT5G24400	EMB2024,PGL3	NagB/RpiA/CoA transferase-like superfamily protein
Pavir.2NG395400	M1	.	.	AT5G47750	D6PKL2,PK5	D6 protein kinase like 2
Pavir.2NG397400	M1	.	.	AT5G08120	MPB2C	movement protein binding protein 2C
Pavir.2NG398500	M1	bHLH	.	AT1G68920		basic helix-loop-helix (bHLH) DNA-binding superfamily protein
Pavir.2NG400000	M1	.	.	AT1G17840	ABCG11,ATWBC11,COF1,DSO,WBC11	white-brown complex homolog protein 11
Pavir.2NG402900	M1	.	.
Pavir.2NG405200	M1	.	.	AT5G66600		Protein of unknown function, DUF547
Pavir.2NG408700	M1	.	.	AT3G21190		O-fucosyltransferase family protein
Pavir.2NG410400	M1	.	.	AT5G47530		Auxin-responsive family protein
Pavir.2NG412800	M1	.	.	AT3G07320		O-Glycosyl hydrolases family 17 protein
Pavir.2NG418800	M1	.	.	AT3G01850		Aldolase-type TIM barrel family protein
Pavir.2NG421600	M1	.	.	AT3G01850		Aldolase-type TIM barrel family protein
Pavir.2NG422000	M1	SBP	.	AT5G50670		Squamosa promoter-binding protein-like (SBP domain) transcription factor family protein
Pavir.2NG424400	M1	.	.
Pavir.2NG426300	M1	.	.	AT5G47920
Pavir.2NG426800	M1	.	.	AT1G65770	AMR1	ascorbic acid mannose pathway regulator 1
Pavir.2NG428400	M1	.	.	AT5G48440		FAD-dependent oxidoreductase family protein
Pavir.2NG428500	M1	.	.	AT5G12480	CPK7	calmodulin-domain protein kinase 7
Pavir.2NG433800	M1	.	.	AT2G26260	3BETAHSD/D2,AT3BETAHSD/D2	3beta-hydroxysteroid-dehydrogenase/decarboxylase isoform 2
Pavir.2NG438000	M1	.	.	AT3G25500	AFH1,AHF1,ATFH1,FH1	formin homology 1
Pavir.2NG445400	M1	.	.	AT1G63120	ATRBL2,RBL2	RHOMBOID-like 2
Pavir.2NG453400	M1	.	.	AT5G66120		3-dehydroquinate synthase, putative
Pavir.2NG456100	M1	.	.	AT5G03470	ATB\' ALPHA	Protein phosphatase 2A regulatory B subunit family protein
Pavir.2NG458100	M1	.	.	AT4G38430	ATROPGEF1,ROPGEF1	rho guanyl-nucleotide exchange factor 1
Pavir.2NG458400	M1	.	.	AT5G48930	HCT	hydroxycinnamoyl-CoA shikimate/quinate hydroxycinnamoyl transferase
Pavir.2NG469700	M1	.	.
Pavir.2NG469800	M1	.	Major_Facilitator	AT5G20380	PHT4;5	phosphate transporter 4;5
Pavir.2NG475400	M1	.	.	AT3G29770	ATMES11,MES11	methyl esterase 11
Pavir.2NG481400	M1	.	.	AT4G34880		Amidase family protein
Pavir.2NG490300	M1	.	.	AT4G38050		Xanthine/uracil permease family protein
Pavir.2NG491100	M1	.	.	AT4G09320	NDPK1	Nucleoside diphosphate kinase family protein
Pavir.2NG493300	M1	.	.	AT4G34880		Amidase family protein
Pavir.2NG495900	M1	.	.	AT3G14470		NB-ARC domain-containing disease resistance protein
Pavir.2NG497900	M1	.	.
Pavir.2NG500000	M1	.	.	AT5G47030		ATPase, F1 complex, delta/epsilon subunit
Pavir.2NG507300	M1	.	.	AT1G11820		O-Glycosyl hydrolases family 17 protein
Pavir.2NG510500	M1	.	.	AT1G17200		Uncharacterised protein family (UPF0497)
Pavir.2NG514600	M1	.	.	AT4G27060	CN,SPR2,TOR1	ARM repeat superfamily protein
Pavir.2NG517200	M1	.	.	AT1G03670		ankyrin repeat family protein
Pavir.2NG523000	M1	.	.	AT4G05200	CRK25	cysteine-rich RLK (RECEPTOR-like protein kinase) 25
Pavir.2NG524000	M1	.	.	AT4G27230	HTA2	histone H2A 2
Pavir.2NG529400	M1	.	.	AT4G03270	CYCD6;1	Cyclin D6;1
Pavir.2NG529600	M1	.	.	AT4G05150		Octicosapeptide/Phox/Bem1p family protein
Pavir.2NG530500	M1	.	.	AT1G61350		ARM repeat superfamily protein
Pavir.2NG532200	M1	.	.	AT5G54240		Protein of unknown function (DUF1223)
Pavir.2NG532800	M1	.	.	AT4G21510		F-box family protein
Pavir.2NG534700	M1	.	.	AT1G61250	SC3	secretory carrier 3
Pavir.2NG535500	M1	.	.	AT1G11120
Pavir.2NG535900	M1	.	.	AT2G20870		cell wall protein precursor, putative
Pavir.2NG538300	M1	.	.	AT1G61667		Protein of unknown function, DUF538
Pavir.2NG544900	M1	.	.	AT5G06860	ATPGIP1,PGIP1	polygalacturonase inhibiting protein 1
Pavir.2NG545300	M1	.	.	AT3G57540		Remorin family protein
Pavir.2NG550100	M1	.	.	AT1G17270		O-fucosyltransferase family protein
Pavir.2NG551500	M1	.	.	AT3G13510		Protein of Unknown Function (DUF239)
Pavir.2NG555600	M1	.	.
Pavir.2NG560600	M1	.	.	AT5G53940		Yippee family putative zinc-binding protein
Pavir.2NG569100	M1	.	.	AT3G01400		ARM repeat superfamily protein
Pavir.2NG571300	M1	.	.
Pavir.2NG573500	M1	.	.	AT3G29170		Eukaryotic protein of unknown function (DUF872)
Pavir.2NG578300	M1	.	.	AT1G18650	PDCB3	plasmodesmata callose-binding protein 3
Pavir.2NG578500	M1	.	.	AT5G09520		hydroxyproline-rich glycoprotein family protein
Pavir.2NG578700	M1	.	.	AT5G15630	COBL4,IRX6	COBRA-like extracellular glycosyl-phosphatidyl inositol-anchored protein family
Pavir.2NG579000	M1	.	.	AT5G09530		hydroxyproline-rich glycoprotein family protein
Pavir.2NG579600	M1	.	.	AT1G21270	WAK2	wall-associated kinase 2
Pavir.2NG582400	M1	.	.	AT4G16380		Heavy metal transport/detoxification superfamily protein
Pavir.2NG582900	M1	.	.	AT5G65650		Protein of unknown function (DUF1195)
Pavir.2NG583900	M1	.	.	AT2G31670		Stress responsive alpha-beta barrel domain protein
Pavir.2NG584500	M1	.	.	AT3G11950		TRAF-like superfamily protein
Pavir.2NG592800	M1	.	.	AT3G50530	CRK	CDPK-related kinase
Pavir.2NG595700	M1	.	.	AT1G35780
Pavir.2NG603600	M1	.	.	AT5G47520	AtRABA5a,RABA5a	RAB GTPase homolog A5A
Pavir.2NG603800	M1	.	.	AT3G05910		Pectinacetylesterase family protein
Pavir.2NG604100	M1	.	.	AT3G44200	ATNEK6,IBO1,NEK6	NIMA (never in mitosis, gene A)-related 6
Pavir.2NG607200	M1	.	.	AT2G48030		DNAse I-like superfamily protein
Pavir.2NG608000	M1	.	.	AT2G01720		Ribophorin I
Pavir.2NG608200	M1	.	.	AT2G15730		P-loop containing nucleoside triphosphate hydrolases superfamily protein
Pavir.2NG612400	M1	.	.	AT2G37090	IRX9	Nucleotide-diphospho-sugar transferases superfamily protein
Pavir.2NG614200	M1	.	.	AT3G10985	ATWI-12,SAG20,WI12	senescence associated gene 20
Pavir.2NG617600	M1	.	.	AT2G27030	ACAM-2,CAM5	calmodulin 5
Pavir.2NG619400	M1	.	.	AT3G54400		Eukaryotic aspartyl protease family protein
Pavir.2NG625800	M1	.	.	AT2G23540		GDSL-like Lipase/Acylhydrolase superfamily protein
Pavir.2NG628000	M1	bZIP	.	AT4G15790
Pavir.2NG629400	M1	.	.	AT5G27710
Pavir.2NG631000	M1	.	.	AT3G16660		Pollen Ole e 1 allergen and extensin family protein
Pavir.2NG631300	M1	ERF	.	AT3G16770	ATEBP,EBP,ERF72,RAP2.3	ethylene-responsive element binding protein
Pavir.2NG634400	M1	.	.	AT2G38650	GAUT7,LGT7	galacturonosyltransferase 7
Pavir.2NG636700	M1	bZIP	.	AT2G40620		Basic-leucine zipper (bZIP) transcription factor family protein
Pavir.2NG638000	M1	.	.	AT5G05340		Peroxidase superfamily protein
Pavir.2NG638900	M1	.	.	AT5G05340		Peroxidase superfamily protein
Pavir.2NG641000	M1	.	.	AT3G18080	BGLU44	B-S glucosidase 44
Pavir.2NG643300	M1	.	.	AT1G03350		BSD domain-containing protein
Pavir.2NG645700	M1	.	.	AT1G33470		RNA-binding (RRM/RBD/RNP motifs) family protein
Pavir.2NG646800	M1	.	.	AT1G64160		Disease resistance-responsive (dirigent-like protein) family protein
Pavir.2NG647700	M1	.	.	AT3G17440	ATNPSN13,NPSN13	novel plant snare 13
Pavir.3KG000900	M1	ZF-HD	.	AT3G28917	MIF2	mini zinc finger 2
Pavir.3KG004900	M1	.	.	AT3G54180	CDC2B,CDKB1;1	cyclin-dependent kinase B1;1
Pavir.3KG023500	M1	.	.	AT3G06130		Heavy metal transport/detoxification superfamily protein
Pavir.3KG023700	M1	.	.	AT5G19140	AILP1,ATAILP1	Aluminium induced protein with YGL and LRDR motifs
Pavir.3KG028100	M1	.	.	AT2G27690	CYP94C1	cytochrome P450, family 94, subfamily C, polypeptide 1
Pavir.3KG032500	M1	.	.	AT5G22400		Rho GTPase activating protein with PAK-box/P21-Rho-binding domain
Pavir.3KG036900	M1	.	.	AT2G43680	IQD14	IQ-domain 14
Pavir.3KG038200	M1	.	.	AT4G26570	ATCBL3,CBL3	calcineurin B-like 3
Pavir.3KG042100	M1	.	.	AT5G59320	LTP3	lipid transfer protein 3
Pavir.3KG042300	M1	.	.	AT4G33355		Bifunctional inhibitor/lipid-transfer protein/seed storage 2S albumin superfamily protein
Pavir.3KG048000	M1	.	.	AT1G05010	ACO4,EAT1,EFE	ethylene-forming enzyme
Pavir.3KG049300	M1	.	.	AT1G34430	EMB3003	2-oxoacid dehydrogenases acyltransferase family protein
Pavir.3KG050800	M1	.	.	AT1G65870		Disease resistance-responsive (dirigent-like protein) family protein
Pavir.3KG051000	M1	.	.	AT1G65870		Disease resistance-responsive (dirigent-like protein) family protein
Pavir.3KG053500	M1	.	.	AT1G77380	AAP3,ATAAP3	amino acid permease 3
Pavir.3KG054200	M1	.	.	AT1G34430	EMB3003	2-oxoacid dehydrogenases acyltransferase family protein
Pavir.3KG056600	M1	.	.	AT2G13690		PRLI-interacting factor, putative
Pavir.3KG058300	M1	.	.	AT5G55120	VTC5	galactose-1-phosphate guanylyltransferase (GDP)s;GDP-D-glucose phosphorylases;quercetin 4\'-O-glucosyltransferases
Pavir.3KG058400	M1	.	.
Pavir.3KG060000	M1	.	.	AT2G29540	ATRPAC14,ATRPC14,RPC14	RNApolymerase 14 kDa subunit
Pavir.3KG060200	M1	.	.	AT5G49630	AAP6	amino acid permease 6
Pavir.3KG064300	M1	.	.	AT1G79500	AtkdsA1	Aldolase-type TIM barrel family protein
Pavir.3KG067700	M1	.	.	AT2G31560		Protein of unknown function (DUF1685)
Pavir.3KG070400	M1	.	.	AT1G67510		Leucine-rich repeat protein kinase family protein
Pavir.3KG076600	M1	.	.	AT1G03700		Uncharacterised protein family (UPF0497)
Pavir.3KG076900	M1	.	.
Pavir.3KG077200	M1	.	.	AT5G46110	APE2,TPT	Glucose-6-phosphate/phosphate translocator-related
Pavir.3KG080100	M1	.	.	AT4G29080	IAA27,PAP2	phytochrome-associated protein 2
Pavir.3KG093600	M1	.	.	AT5G49810	MMT	methionine S-methyltransferase
Pavir.3KG097800	M1	.	.	AT1G20850	XCP2	xylem cysteine peptidase 2
Pavir.3KG097900	M1	.	.	AT2G32720	ATCB5-B,B5 #4,CB5-B	cytochrome B5 isoform B
Pavir.3KG098200	M1	.	.	AT5G23960	ATTPS21,TPS21	terpene synthase 21
Pavir.3KG102100	M1	.	.	AT1G20850	XCP2	xylem cysteine peptidase 2
Pavir.3KG102200	M1	.	.	AT2G32720	ATCB5-B,B5 #4,CB5-B	cytochrome B5 isoform B
Pavir.3KG102500	M1	.	.	AT2G38870		Serine protease inhibitor, potato inhibitor I-type family protein
Pavir.3KG102600	M1	.	.	AT2G38870		Serine protease inhibitor, potato inhibitor I-type family protein
Pavir.3KG102800	M1	.	.	AT5G23960	ATTPS21,TPS21	terpene synthase 21
Pavir.3KG106300	M1	.	.	AT5G59890	ADF4,ATADF4	actin depolymerizing factor 4
Pavir.3KG106700	M1	.	.	AT5G02560	HTA12	histone H2A 12
Pavir.3KG116300	M1	.	.
Pavir.3KG122200	M1	.	.	AT2G37090	IRX9	Nucleotide-diphospho-sugar transferases superfamily protein
Pavir.3KG122300	M1	.	.
Pavir.3KG122400	M1	.	.	AT5G03040	iqd2	IQ-domain 2
Pavir.3KG123500	M1	.	.	AT3G53380		Concanavalin A-like lectin protein kinase family protein
Pavir.3KG125200	M1	Trihelix	.	AT5G01380		Homeodomain-like superfamily protein
Pavir.3KG128700	M1	.	.	AT5G50375	CPI1	cyclopropyl isomerase
Pavir.3KG130200	M1	.	.	AT3G62260		Protein phosphatase 2C family protein
Pavir.3KG130700	M1	.	.	AT4G33420		Peroxidase superfamily protein
Pavir.3KG131900	M1	.	.	AT1G02500	AtSAM1,MAT1,SAM-1,SAM1	S-adenosylmethionine synthetase 1
Pavir.3KG133100	M1	bZIP	.	AT3G62420	ATBZIP53,BZIP53	basic region/leucine zipper motif 53
Pavir.3KG136900	M1	.	.	AT3G62160		HXXXD-type acyl-transferase family protein
Pavir.3KG139200	M1	MYB	.	AT1G09540	ATMYB61,MYB61	myb domain protein 61
Pavir.3KG140700	M1	.	.	AT3G05170		Phosphoglycerate mutase family protein
Pavir.3KG149900	M1	.	.	AT5G18580	EMB40,FASS,FASS 2,FS1,GDO,TON2	tonneau 2 (TON2)
Pavir.3KG152200	M1	.	.	AT2G29890	ATVLN1,VLN1	villin-like 1
Pavir.3KG156700	M1	.	.	AT4G32410	AtCESA1,CESA1,RSW1	cellulose synthase 1
Pavir.3KG160000	M1	.	.
Pavir.3KG166600	M1	.	.	AT1G45201	ATTLL1,TLL1	triacylglycerol lipase-like 1
Pavir.3KG170500	M1	.	.	AT2G47470	ATPDI11,ATPDIL2-1,MEE30,PDI11,UNE5	thioredoxin family protein
Pavir.3KG175300	M1	.	.	AT1G56670		GDSL-like Lipase/Acylhydrolase superfamily protein
Pavir.3KG175800	M1	.	.	AT1G23410		Ribosomal protein S27a / Ubiquitin family protein
Pavir.3KG176100	M1	.	.	AT4G11290		Peroxidase superfamily protein
Pavir.3KG181800	M1	.	.	AT4G32410	AtCESA1,CESA1,RSW1	cellulose synthase 1
Pavir.3KG184300	M1	.	.	AT3G09600		Homeodomain-like superfamily protein
Pavir.3KG189800	M1	.	.	AT4G13340		Leucine-rich repeat (LRR) family protein
Pavir.3KG203500	M1	.	.	AT3G62160		HXXXD-type acyl-transferase family protein
Pavir.3KG205200	M1	.	.	AT4G32940	GAMMA-VPE,GAMMAVPE	gamma vacuolar processing enzyme
Pavir.3KG210500	M1	ZF-HD	.	AT2G02540	ATHB21,HB21,ZFHD4	homeobox protein 21
Pavir.3KG211000	M1	MYB_related	.	AT1G75250	ATRL6,RL6,RSM3	RAD-like 6
Pavir.3KG211100	M1	ZF-HD	.	AT2G02540	ATHB21,HB21,ZFHD4	homeobox protein 21
Pavir.3KG213300	M1	C3H	.	AT1G66810		Zinc finger C-x8-C-x5-C-x3-H type family protein
Pavir.3KG214100	M1	.	.	AT5G55190	ATRAN3,RAN3	RAN GTPase 3
Pavir.3KG215300	M1	.	.	AT1G18530		EF hand calcium-binding protein family
Pavir.3KG217600	M1	.	.	AT1G53240	mMDH1	Lactate/malate dehydrogenase family protein
Pavir.3KG221100	M1	.	.	AT4G08950	EXO	Phosphate-responsive 1 family protein
Pavir.3KG229900	M1	.	.	AT1G02880	TPK1	thiamin pyrophosphokinase1
Pavir.3KG235100	M1	.	.	AT5G25400		Nucleotide-sugar transporter family protein
Pavir.3KG244400	M1	.	.	AT3G08890		Protein of unknown function, DUF538
Pavir.3KG246300	M1	.	.	AT5G01740		Nuclear transport factor 2 (NTF2) family protein
Pavir.3KG246500	M1	.	.
Pavir.3KG250300	M1	.	.	AT4G01950	ATGPAT3,GPAT3	glycerol-3-phosphate acyltransferase 3
Pavir.3KG256300	M1	.	.
Pavir.3KG265700	M1	.	PTR	AT3G45650	NAXT1	nitrate excretion transporter1
Pavir.3KG266700	M1	.	.	AT4G13660	ATPRR2,PRR2	pinoresinol reductase 2
Pavir.3KG275400	M1	.	.	AT5G59010		Protein kinase protein with tetratricopeptide repeat domain
Pavir.3KG276700	M1	MYB	.	AT5G26660	ATMYB86,MYB86	myb domain protein 86
Pavir.3KG284400	M1	.	.
Pavir.3KG285300	M1	.	.	AT5G53486
Pavir.3KG286200	M1	.	.	AT1G80170		Pectin lyase-like superfamily protein
Pavir.3KG286700	M1	.	.
Pavir.3KG286800	M1	.	.	AT5G47770	FPS1	farnesyl diphosphate synthase 1
Pavir.3KG289600	M1	.	.	AT5G08680		ATP synthase alpha/beta family protein
Pavir.3KG291300	M1	.	.	AT5G25510		Protein phosphatase 2A regulatory B subunit family protein
Pavir.3KG292600	M1	.	.	AT5G02370		ATP binding microtubule motor family protein
Pavir.3KG292700	M1	.	.	AT3G61750		Cytochrome b561/ferric reductase transmembrane with DOMON related domain
Pavir.3KG293400	M1	.	.	AT3G12700		Eukaryotic aspartyl protease family protein
Pavir.3KG294500	M1	.	.	AT2G44970		alpha/beta-Hydrolases superfamily protein
Pavir.3KG300900	M1	ARF	.	AT2G33860	ARF3,ETT	Transcriptional factor B3 family protein / auxin-responsive factor AUX/IAA-related
Pavir.3KG301300	M1	.	.	AT5G03170	ATFLA11,FLA11	FASCICLIN-like arabinogalactan-protein 11
Pavir.3KG301400	M1	.	.	AT2G20520	FLA6	FASCICLIN-like arabinogalactan 6
Pavir.3KG301600	M1	.	.
Pavir.3KG303900	M1	.	.	AT1G16890	UBC13B,UBC36	ubiquitin-conjugating enzyme 36
Pavir.3KG305500	M1	NAC	.	AT4G28500	ANAC073,NAC073,SND2	NAC domain containing protein 73
Pavir.3KG306100	M1	.	.	AT5G03170	ATFLA11,FLA11	FASCICLIN-like arabinogalactan-protein 11
Pavir.3KG306200	M1	.	.	AT5G03170	ATFLA11,FLA11	FASCICLIN-like arabinogalactan-protein 11
Pavir.3KG307100	M1	.	.	AT1G06475
Pavir.3KG309100	M1	.	.	AT5G64130		cAMP-regulated phosphoprotein 19-related protein
Pavir.3KG311200	M1	.	.	AT1G70420		Protein of unknown function (DUF1645)
Pavir.3KG311300	M1	.	.	AT3G27880		Protein of unknown function (DUF1645)
Pavir.3KG317500	M1	.	.	AT5G47770	FPS1	farnesyl diphosphate synthase 1
Pavir.3KG324000	M1	.	.	AT1G74690	IQD31	IQ-domain 31
Pavir.3KG332500	M1	.	.
Pavir.3KG340200	M1	.	.	AT1G63640		P-loop nucleoside triphosphate hydrolases superfamily protein with CH (Calponin Homology) domain
Pavir.3KG350300	M1	.	.	AT4G18800	ATHSGBP,ATRAB11B,ATRABA1D,RABA1d	RAB GTPase homolog A1D
Pavir.3KG350500	M1	.	.	AT2G01300
Pavir.3KG357300	M1	.	.	AT1G18650	PDCB3	plasmodesmata callose-binding protein 3
Pavir.3KG358600	M1	.	.	AT4G18700	ATWL4,CIPK12,SnRK3.9,WL4	CBL-interacting protein kinase 12
Pavir.3KG360800	M1	.	.
Pavir.3KG361400	M1	.	.	AT5G27690		Heavy metal transport/detoxification superfamily protein
Pavir.3KG366300	M1	.	.	AT1G61250	SC3	secretory carrier 3
Pavir.3KG367100	M1	.	AKT	AT5G54250	ATCNGC4,CNGC4,DND2,HLM1	cyclic nucleotide-gated cation channel 4
Pavir.3KG368200	M1	.	.	AT4G21380	ARK3,RK3	receptor kinase 3
Pavir.3KG368400	M1	.	.	AT5G54500	FQR1	flavodoxin-like quinone reductase 1
Pavir.3KG370000	M1	.	.	AT3G21770		Peroxidase superfamily protein
Pavir.3KG385200	M1	.	.	AT5G47770	FPS1	farnesyl diphosphate synthase 1
Pavir.3KG385300	M1	.	.
Pavir.3KG394100	M1	.	.	AT1G47670		Transmembrane amino acid transporter family protein
Pavir.3KG400800	M1	.	.
Pavir.3KG407300	M1	.	.	AT5G50400	ATPAP27,PAP27	purple acid phosphatase 27
Pavir.3KG424100	M1	.	.	AT1G60500	DRP4C	Dynamin related protein 4C
Pavir.3KG435300	M1	.	Major_Facilitator	AT3G18830	ATPLT5,ATPMT5,PMT5	polyol/monosaccharide transporter 5
Pavir.3KG435900	M1	.	Major_Facilitator	AT3G18830	ATPLT5,ATPMT5,PMT5	polyol/monosaccharide transporter 5
Pavir.3KG437200	M1	.	.	AT1G17840	ABCG11,ATWBC11,COF1,DSO,WBC11	white-brown complex homolog protein 11
Pavir.3KG445400	M1	.	.	AT2G39040		Peroxidase superfamily protein
Pavir.3KG446900	M1	.	.	AT3G06350	EMB3004,MEE32	dehydroquinate dehydratase, putative / shikimate dehydrogenase, putative
Pavir.3KG451100	M1	.	.	AT4G15800	RALFL33	ralf-like 33
Pavir.3KG456100	M1	.	.	AT5G47900		Protein of unknown function (DUF1624)
Pavir.3KG458000	M1	.	.	AT1G69230	SP1L2	SPIRAL1-like2
Pavir.3KG463300	M1	.	.	AT1G10200	WLIM1	GATA type zinc finger transcription factor family protein
Pavir.3KG463500	M1	.	.
Pavir.3KG467800	M1	.	.	AT5G45470		Protein of unknown function (DUF594)
Pavir.3KG471800	M1	.	.	AT3G46530	RPP13	NB-ARC domain-containing disease resistance protein
Pavir.3KG491100	M1	.	.	AT3G53580		diaminopimelate epimerase family protein
Pavir.3KG494700	M1	.	.	AT3G12580	ATHSP70,HSP70	heat shock protein 70
Pavir.3KG499400	M1	.	.
Pavir.3KG499800	M1	.	.
Pavir.3KG512900	M1	bZIP	.	AT3G62420	ATBZIP53,BZIP53	basic region/leucine zipper motif 53
Pavir.3KG513000	M1	.	.	AT5G61310		Cytochrome c oxidase subunit Vc family protein
Pavir.3KG515200	M1	.	.	AT1G09310		Protein of unknown function, DUF538
Pavir.3KG516000	M1	.	.	AT2G43040	NPG1	tetratricopeptide repeat (TPR)-containing protein
Pavir.3KG516400	M1	.	.	AT3G62270		HCO3- transporter family
Pavir.3KG526100	M1	.	.	AT4G14960	TUA6	Tubulin/FtsZ family protein
Pavir.3KG528400	M1	.	PHO	AT5G35730		EXS (ERD1/XPR1/SYG1) family protein
Pavir.3KG528800	M1	.	.	AT3G04730	IAA16	indoleacetic acid-induced protein 16
Pavir.3KG537000	M1	HD-ZIP	.	AT2G34710	ATHB-14,ATHB14,PHB,PHB-1D	Homeobox-leucine zipper family protein / lipid-binding START domain-containing protein
Pavir.3KG542600	M1	.	.	AT5G09640	SCPL19,SNG2	serine carboxypeptidase-like 19
Pavir.3KG544300	M1	ARF	.	AT5G37020	ARF8,ATARF8	auxin response factor 8
Pavir.3KG550400	M1	.	.	AT5G17920	ATCIMS,ATMETS,ATMS1	Cobalamin-independent synthase family protein
Pavir.3KG553300	M1	YABBY	.	AT2G26580	YAB5	plant-specific transcription factor YABBY family protein
Pavir.3KG554100	M1	.	.	AT3G54750
Pavir.3KG555300	M1	.	.	AT5G17920	ATCIMS,ATMETS,ATMS1	Cobalamin-independent synthase family protein
Pavir.3KG563200	M1	.	PHO	AT5G35730		EXS (ERD1/XPR1/SYG1) family protein
Pavir.3KG564400	M1	.	.	AT3G50780
Pavir.3KG571100	M1	.	.	AT2G16430	ATPAP10,PAP10	purple acid phosphatase 10
Pavir.3KG571900	M1	.	.	AT5G62710		Leucine-rich repeat protein kinase family protein
Pavir.3NG015600	M1	.	.	AT5G22580		Stress responsive A/B Barrel Domain
Pavir.3NG017300	M1	.	.	AT5G22460		alpha/beta-Hydrolases superfamily protein
Pavir.3NG019500	M1	.	.	AT1G08370	ATDCP1,DCP1	decapping 1
Pavir.3NG022900	M1	bZIP	.	AT1G43700	SUE3,VIP1	VIRE2-interacting protein 1
Pavir.3NG025300	M1	.	.	AT1G76900	AtTLP1,TLP1	tubby like protein 1
Pavir.3NG026400	M1	.	.	AT5G09850		Transcription elongation factor (TFIIS) family protein
Pavir.3NG029500	M1	.	.	AT5G64440	AtFAAH,FAAH	fatty acid amide hydrolase
Pavir.3NG030200	M1	.	.	AT4G09570	ATCPK4,CPK4	calcium-dependent protein kinase 4
Pavir.3NG033800	M1	.	.	AT5G47720		Thiolase family protein
Pavir.3NG038300	M1	.	.
Pavir.3NG038400	M1	.	.
Pavir.3NG038500	M1	.	.
Pavir.3NG039300	M1	.	.	AT1G78440	ATGA2OX1,GA2OX1	Arabidopsis thaliana gibberellin 2-oxidase 1
Pavir.3NG042000	M1	.	.	AT2G46330	AGP16,ATAGP16	arabinogalactan protein 16
Pavir.3NG044000	M1	.	.	AT3G21090		ABC-2 type transporter family protein
Pavir.3NG048700	M1	.	.	AT1G64450		Glycine-rich protein family
Pavir.3NG050300	M1	.	.	AT1G03700		Uncharacterised protein family (UPF0497)
Pavir.3NG050700	M1	.	.	AT1G78570	ATRHM1,RHM1,ROL1	rhamnose biosynthesis 1
Pavir.3NG053500	M1	.	.	AT1G73040		Mannose-binding lectin superfamily protein
Pavir.3NG057000	M1	.	.	AT1G67510		Leucine-rich repeat protein kinase family protein
Pavir.3NG058400	M1	.	.
Pavir.3NG061000	M1	.	.	AT5G16970	AER,AT-AER	alkenal reductase
Pavir.3NG063300	M1	.	.	AT1G79500	AtkdsA1	Aldolase-type TIM barrel family protein
Pavir.3NG067600	M1	.	.	AT5G23570	ATSGS3,SGS3	XS domain-containing protein / XS zinc finger domain-containing protein-related
Pavir.3NG069300	M1	.	.	AT5G55120	VTC5	galactose-1-phosphate guanylyltransferase (GDP)s;GDP-D-glucose phosphorylases;quercetin 4\'-O-glucosyltransferases
Pavir.3NG073300	M1	.	.	AT1G11475	NRPB10,NRPD10,NRPE10	RNA polymerases N / 8 kDa subunit
Pavir.3NG075800	M1	.	.	AT3G06150
Pavir.3NG076600	M1	.	.	AT5G27550		P-loop containing nucleoside triphosphate hydrolases superfamily protein
Pavir.3NG082800	M1	.	.	AT3G06150
Pavir.3NG083400	M1	.	.	AT5G05480		Peptide-N4-(N-acetyl-beta-glucosaminyl)asparagine amidase A protein
Pavir.3NG085500	M1	.	.	AT4G40042		Microsomal signal peptidase 12 kDa subunit (SPC12)
Pavir.3NG086100	M1	.	.	AT2G41640		Glycosyltransferase family 61 protein
Pavir.3NG087100	M1	.	.	AT5G26230
Pavir.3NG096900	M1	.	.	AT2G17840	ERD7	Senescence/dehydration-associated protein-related
Pavir.3NG103000	M1	.	.	AT5G48480		Lactoylglutathione lyase / glyoxalase I family protein
Pavir.3NG108500	M1	.	.	AT5G18640		alpha/beta-Hydrolases superfamily protein
Pavir.3NG114700	M1	.	.	AT3G57090	BIGYIN,FIS1A	Tetratricopeptide repeat (TPR)-like superfamily protein
Pavir.3NG116200	M1	.	.
Pavir.3NG118400	M1	.	.	AT1G24620		EF hand calcium-binding protein family
Pavir.3NG123600	M1	.	.	AT5G19410		ABC-2 type transporter family protein
Pavir.3NG125500	M1	.	.	AT2G43235
Pavir.3NG125900	M1	.	.	AT4G03110	AtRBP-DR1,RBP-DR1	RNA-binding protein-defense related 1
Pavir.3NG127800	M1	.	.	AT2G38760	ANN3,ANNAT3	annexin 3
Pavir.3NG129000	M1	.	.
Pavir.3NG129900	M1	.	.	AT5G18640		alpha/beta-Hydrolases superfamily protein
Pavir.3NG132300	M1	.	.	AT3G06880		Transducin/WD40 repeat-like superfamily protein
Pavir.3NG136200	M1	.	.	AT3G06880		Transducin/WD40 repeat-like superfamily protein
Pavir.3NG139600	M1	.	.	AT2G47480		Protein of unknown function (DUF3511)
Pavir.3NG141000	M1	.	.	AT2G38070		Protein of unknown function (DUF740)
Pavir.3NG146900	M1	.	.	AT5G41880	POLA3,POLA4	DNA primases;DNA primases
Pavir.3NG154800	M1	.	.	AT3G51670		SEC14 cytosolic factor family protein / phosphoglyceride transfer family protein
Pavir.3NG156500	M1	.	.	AT1G10940	ASK1,SNRK2-4,SNRK2.4,SRK2A	Protein kinase superfamily protein
Pavir.3NG160000	M1	.	.	AT4G13660	ATPRR2,PRR2	pinoresinol reductase 2
Pavir.3NG165100	M1	.	PTR	AT2G40460		Major facilitator superfamily protein
Pavir.3NG167800	M1	.	.	AT4G36640		Sec14p-like phosphatidylinositol transfer family protein
Pavir.3NG178300	M1	.	.	AT5G50375	CPI1	cyclopropyl isomerase
Pavir.3NG181400	M1	.	.	AT5G05340		Peroxidase superfamily protein
Pavir.3NG190800	M1	.	.	AT2G39040		Peroxidase superfamily protein
Pavir.3NG197700	M1	.	.	AT1G15140		FAD/NAD(P)-binding oxidoreductase
Pavir.3NG199800	M1	.	Major_Facilitator	AT3G18830	ATPLT5,ATPMT5,PMT5	polyol/monosaccharide transporter 5
Pavir.3NG209300	M1	.	.	AT1G08500	AtENODL18,ENODL18	early nodulin-like protein 18
Pavir.3NG215900	M1	.	.	AT5G63370		Protein kinase superfamily protein
Pavir.3NG218500	M1	.	.	AT2G15050	LTP,LTP7	lipid transfer protein
Pavir.3NG224500	M1	.	.	AT1G10200	WLIM1	GATA type zinc finger transcription factor family protein
Pavir.3NG228800	M1	.	.	AT1G69230	SP1L2	SPIRAL1-like2
Pavir.3NG229700	M1	.	.	AT4G15800	RALFL33	ralf-like 33
Pavir.3NG240000	M1	bZIP	.	AT3G62420	ATBZIP53,BZIP53	basic region/leucine zipper motif 53
Pavir.3NG240100	M1	.	.	AT5G61310		Cytochrome c oxidase subunit Vc family protein
Pavir.3NG242000	M1	.	.	AT1G09310		Protein of unknown function, DUF538
Pavir.3NG243600	M1	.	.	AT2G43040	NPG1	tetratricopeptide repeat (TPR)-containing protein
Pavir.3NG247400	M1	.	.	AT2G47500		P-loop nucleoside triphosphate hydrolases superfamily protein with CH (Calponin Homology) domain
Pavir.3NG265900	M1	.	.	AT1G10030	ERG28	homolog of yeast ergosterol28
Pavir.3NG269900	M1	.	.	AT2G34770	ATFAH1,FAH1	fatty acid hydroxylase 1
Pavir.3NG271800	M1	.	.	AT5G17920	ATCIMS,ATMETS,ATMS1	Cobalamin-independent synthase family protein
Pavir.3NG273400	M1	YABBY	.	AT2G26580	YAB5	plant-specific transcription factor YABBY family protein
Pavir.3NG290800	M1	.	.	AT4G14580	CIPK4,SnRK3.3	CBL-interacting protein kinase 4
Pavir.3NG291000	M1	.	.	AT5G25610	ATRD22,RD22	BURP domain-containing protein
Pavir.3NG291200	M1	.	.	AT3G22930	CML11	calmodulin-like 11
Pavir.3NG292000	M1	.	.	AT5G16110
Pavir.3NG302900	M1	.	.	AT3G19540		Protein of unknown function (DUF620)
Pavir.3NG304000	M1	.	.	AT3G28740	CYP81D1	Cytochrome P450 superfamily protein
Pavir.3NG304400	M1	.	.	AT2G14820	NPY2	Phototropic-responsive NPH3 family protein
Pavir.3NG306200	M1	.	.	AT1G27450	APT1,ATAPT1	adenine phosphoribosyl transferase 1
Pavir.3NG317300	M1	.	.	AT3G62160		HXXXD-type acyl-transferase family protein
Pavir.3NG317600	M1	MYB	.	AT2G37630	AS1,ATMYB91,ATPHAN,MYB91	myb-like HTH transcriptional regulator family protein
Pavir.3NG319200	M1	.	.	AT5G14030		translocon-associated protein beta (TRAPB) family protein
Pavir.4KG010800	M1	.	.	AT4G12420	SKU5	Cupredoxin superfamily protein
Pavir.4KG013400	M1	.	.	AT3G63530	BB,BB2	RING/U-box superfamily protein
Pavir.4KG014200	M1	.	.	AT5G52060	ATBAG1,BAG1	BCL-2-associated athanogene 1
Pavir.4KG016800	M1	.	.	AT5G51550	EXL3	EXORDIUM like 3
Pavir.4KG016900	M1	.	.	AT2G45300		RNA 3\'-terminal phosphate cyclase/enolpyruvate transferase, alpha/beta
Pavir.4KG022300	M1	.	.	AT2G18030		Peptide methionine sulfoxide reductase family protein
Pavir.4KG029000	M1	.	.	AT1G04870	ATPRMT10,PRMT10	protein arginine methyltransferase 10
Pavir.4KG029400	M1	.	.	AT1G08510	FATB	fatty acyl-ACP thioesterases B
Pavir.4KG030500	M1	.	SULTR	AT3G15990	SULTR3;4	sulfate transporter 3;4
Pavir.4KG036900	M1	.	.	AT3G13845
Pavir.4KG040100	M1	.	.	AT5G56600	PFN3,PRF3	profilin 3
Pavir.4KG046700	M1	.	.	AT5G45910		GDSL-like Lipase/Acylhydrolase superfamily protein
Pavir.4KG050000	M1	.	.	AT5G53330		Ubiquitin-associated/translation elongation factor EF1B protein
Pavir.4KG053600	M1	.	.	AT5G07220	ATBAG3,BAG3	BCL-2-associated athanogene 3
Pavir.4KG059500	M1	.	.	AT3G22142		Bifunctional inhibitor/lipid-transfer protein/seed storage 2S albumin superfamily protein
Pavir.4KG062300	M1	.	.	AT3G22110	PAC1	20S proteasome alpha subunit C1
Pavir.4KG064500	M1	.	.	AT4G34050	CCoAOMT1	S-adenosyl-L-methionine-dependent methyltransferases superfamily protein
Pavir.4KG065600	M1	.	.	AT1G52260	ATPDI3,ATPDIL1-5,PDI3,PDIL1-5	PDI-like 1-5
Pavir.4KG065700	M1	.	.	AT1G45688
Pavir.4KG067300	M1	.	.	AT2G43290	MSS3	Calcium-binding EF-hand family protein
Pavir.4KG076400	M1	.	.	AT1G15950	ATCCR1,CCR1,IRX4	cinnamoyl coa reductase 1
Pavir.4KG078700	M1	.	.	AT1G15950	ATCCR1,CCR1,IRX4	cinnamoyl coa reductase 1
Pavir.4KG079400	M1	.	.	AT5G48930	HCT	hydroxycinnamoyl-CoA shikimate/quinate hydroxycinnamoyl transferase
Pavir.4KG080300	M1	.	.	AT4G30810	scpl29	serine carboxypeptidase-like 29
Pavir.4KG089600	M1	.	.	AT5G54000		2-oxoglutarate (2OG) and Fe(II)-dependent oxygenase superfamily protein
Pavir.4KG117900	M1	BES1	.	AT1G78700	BEH4	BES1/BZR1 homolog 4
Pavir.4KG120500	M1	.	.	AT1G76500	AHL29,SOB3	Predicted AT-hook DNA-binding family protein
Pavir.4KG133800	M1	.	.	AT5G55960
Pavir.4KG135300	M1	.	.	AT3G57280		Transmembrane proteins 14C
Pavir.4KG136800	M1	.	.	AT5G10770		Eukaryotic aspartyl protease family protein
Pavir.4KG150800	M1	.	.	AT1G11360		Adenine nucleotide alpha hydrolases-like superfamily protein
Pavir.4KG151700	M1	.	.	AT5G54500	FQR1	flavodoxin-like quinone reductase 1
Pavir.4KG153200	M1	.	.	AT4G37930	SHM1,SHMT1,STM	serine transhydroxymethyltransferase 1
Pavir.4KG163100	M1	.	.	AT1G68850		Peroxidase superfamily protein
Pavir.4KG166600	M1	.	.	AT1G22170		Phosphoglycerate mutase family protein
Pavir.4KG170000	M1	.	KUP	AT5G14880		Potassium transporter family protein
Pavir.4KG172900	M1	TCP	.	AT1G69690		TCP family transcription factor
Pavir.4KG173600	M1	.	.	AT3G25140	GAUT8,QUA1	Nucleotide-diphospho-sugar transferases superfamily protein
Pavir.4KG174800	M1	.	.
Pavir.4KG176600	M1	.	.	AT2G26330	ER,QRP1	Leucine-rich receptor-like protein kinase family protein
Pavir.4KG178900	M1	.	.	AT2G03200		Eukaryotic aspartyl protease family protein
Pavir.4KG181100	M1	.	.
Pavir.4KG184000	M1	.	.	AT2G03200		Eukaryotic aspartyl protease family protein
Pavir.4KG185700	M1	.	.	AT1G68530	CER6,CUT1,G2,KCS6,POP1	3-ketoacyl-CoA synthase 6
Pavir.4KG187200	M1	.	.	AT2G32990	AtGH9B8,GH9B8	glycosyl hydrolase 9B8
Pavir.4KG189700	M1	.	.	AT1G06650		2-oxoglutarate (2OG) and Fe(II)-dependent oxygenase superfamily protein
Pavir.4KG195300	M1	.	.	AT1G70170	MMP	matrix metalloproteinase
Pavir.4KG199200	M1	.	.	AT1G66430		pfkB-like carbohydrate kinase family protein
Pavir.4KG200200	M1	.	.	AT5G37820	NIP4;2,NLM5	NOD26-like intrinsic protein 4;2
Pavir.4KG202000	M1	.	.	AT5G39570
Pavir.4KG203800	M1	.	.	AT5G42890	ATSCP2,SCP2	sterol carrier protein 2
Pavir.4KG205300	M1	.	.	AT4G01150
Pavir.4KG214000	M1	.	.	AT1G72230		Cupredoxin superfamily protein
Pavir.4KG214200	M1	.	.	AT2G23540		GDSL-like Lipase/Acylhydrolase superfamily protein
Pavir.4KG215300	M1	.	.	AT1G22170		Phosphoglycerate mutase family protein
Pavir.4KG216600	M1	.	.	AT5G07900		Mitochondrial transcription termination factor family protein
Pavir.4KG227800	M1	.	.
Pavir.4KG228600	M1	.	.	AT2G43290	MSS3	Calcium-binding EF-hand family protein
Pavir.4KG238500	M1	.	.	AT4G22745	MBD1	methyl-CPG-binding domain 1
Pavir.4KG244100	M1	.	.	AT4G20860		FAD-binding Berberine family protein
Pavir.4KG248700	M1	.	.	AT5G46230		Protein of unknown function, DUF538
Pavir.4KG251400	M1	.	.	AT5G45910		GDSL-like Lipase/Acylhydrolase superfamily protein
Pavir.4KG258600	M1	.	.	AT1G64230	UBC28	ubiquitin-conjugating enzyme 28
Pavir.4KG265100	M1	.	.	AT2G42840	PDF1	protodermal factor 1
Pavir.4KG266500	M1	.	.	AT2G22795
Pavir.4KG267400	M1	.	.	AT3G16340	ATPDR1,PDR1	pleiotropic drug resistance 1
Pavir.4KG270000	M1	.	.	AT4G29260		HAD superfamily, subfamily IIIB acid phosphatase
Pavir.4KG277800	M1	.	.	AT5G21105		Plant L-ascorbate oxidase
Pavir.4KG283000	M1	.	.	AT2G42320		nucleolar protein gar2-related
Pavir.4KG289100	M1	.	.	AT3G48040	ARAC8,ATRAC8,ATROP10,ROP10	RHO-related protein from plants 10
Pavir.4KG298200	M1	.	.	AT1G34110		Leucine-rich receptor-like protein kinase family protein
Pavir.4KG300100	M1	.	.	AT3G15980		Coatomer, beta\' subunit
Pavir.4KG309800	M1	bHLH	.	AT2G42300		basic helix-loop-helix (bHLH) DNA-binding superfamily protein
Pavir.4KG310900	M1	.	.	AT3G57880		Calcium-dependent lipid-binding (CaLB domain) plant phosphoribosyltransferase family protein
Pavir.4KG315100	M1	.	.	AT2G26640	KCS11	3-ketoacyl-CoA synthase 11
Pavir.4KG324200	M1	bZIP	.	AT1G42990	ATBZIP60,BZIP60	basic region/leucine zipper motif 60
Pavir.4KG327800	M1	.	.	AT5G03760	ATCSLA09,ATCSLA9,CSLA09,CSLA9,RAT4	Nucleotide-diphospho-sugar transferases superfamily protein
Pavir.4KG330800	M1	.	.	AT4G22130	SRF8	STRUBBELIG-receptor family 8
Pavir.4KG334400	M1	.	.	AT5G67280	RLK	receptor-like kinase
Pavir.4KG334800	M1	AP2	.	AT4G36920	AP2,FL1,FLO2	Integrase-type DNA-binding superfamily protein
Pavir.4KG336300	M1	.	.	AT3G48310	CYP71A22	cytochrome P450, family 71, subfamily A, polypeptide 22
Pavir.4KG337500	M1	.	.	AT5G20270	HHP1	heptahelical transmembrane protein1
Pavir.4KG340600	M1	.	.	AT1G31340	ATRUB1,NEDD8,RUB1	related to ubiquitin 1
Pavir.4KG346100	M1	.	.	AT5G35090
Pavir.4KG346200	M1	.	.	AT3G46920		Protein kinase superfamily protein with octicosapeptide/Phox/Bem1p domain
Pavir.4KG346500	M1	bZIP	.	AT4G36730	GBF1	G-box binding factor 1
Pavir.4KG350400	M1	.	.	AT1G17890	GER2	NAD(P)-binding Rossmann-fold superfamily protein
Pavir.4KG351200	M1	.	.	AT4G28050	TET7	tetraspanin7
Pavir.4KG352800	M1	.	.	AT4G29850		Eukaryotic protein of unknown function (DUF872)
Pavir.4KG370400	M1	.	.	AT5G62690	TUB2	tubulin beta chain 2
Pavir.4KG374400	M1	.	.	AT1G62790		Bifunctional inhibitor/lipid-transfer protein/seed storage 2S albumin superfamily protein
Pavir.4KG379600	M1	.	.	AT3G28580		P-loop containing nucleoside triphosphate hydrolases superfamily protein
Pavir.4KG380600	M1	.	.	AT5G57560	TCH4,XTH22	Xyloglucan endotransglucosylase/hydrolase family protein
Pavir.4KG382200	M1	.	.	AT5G57560	TCH4,XTH22	Xyloglucan endotransglucosylase/hydrolase family protein
Pavir.4KG388900	M1	ERF	.	AT5G44210	ATERF-9,ATERF9,ERF9	erf domain protein 9
Pavir.4KG389600	M1	.	.	AT3G50220		Protein of unknown function (DUF579)
Pavir.4KG402500	M1	.	.	AT5G54490	PBP1	pinoid-binding protein 1
Pavir.4KG402600	M1	.	.	AT5G54570	BGLU41	beta glucosidase 41
Pavir.4KG403700	M1	.	.	AT1G05260	RCI3,RCI3A	Peroxidase superfamily protein
Pavir.4KG404700	M1	.	.	AT1G11600	CYP77B1	cytochrome P450, family 77, subfamily B, polypeptide 1
Pavir.4KG405600	M1	.	.	AT1G76160	sks5	SKU5 similar 5
Pavir.4KG409300	M1	.	.	AT3G54950	PLA IIIA,PLP7	patatin-like protein 6
Pavir.4NG000700	M1	.	.	AT1G64405
Pavir.4NG002900	M1	.	.	AT5G62390	ATBAG7,BAG7	BCL-2-associated athanogene 7
Pavir.4NG004300	M1	.	.	AT3G30340		nodulin MtN21 /EamA-like transporter family protein
Pavir.4NG005500	M1	.	.	AT4G12420	SKU5	Cupredoxin superfamily protein
Pavir.4NG007500	M1	.	.	AT3G30340		nodulin MtN21 /EamA-like transporter family protein
Pavir.4NG009200	M1	.	.	AT4G24340		Phosphorylase superfamily protein
Pavir.4NG012500	M1	.	.
Pavir.4NG014700	M1	.	.	AT5G42510		Disease resistance-responsive (dirigent-like protein) family protein
Pavir.4NG014800	M1	.	.	AT5G42510		Disease resistance-responsive (dirigent-like protein) family protein
Pavir.4NG017800	M1	.	.	AT4G25080	CHLM	magnesium-protoporphyrin IX methyltransferase
Pavir.4NG019800	M1	.	.	AT5G52180
Pavir.4NG031100	M1	.	.
Pavir.4NG033900	M1	.	.	AT2G45430	AHL22	AT-hook motif nuclear-localized protein 22
Pavir.4NG035600	M1	.	.	AT5G51550	EXL3	EXORDIUM like 3
Pavir.4NG036000	M1	.	.	AT2G45300		RNA 3\'-terminal phosphate cyclase/enolpyruvate transferase, alpha/beta
Pavir.4NG037000	M1	.	.	AT1G73170		P-loop containing nucleoside triphosphate hydrolases superfamily protein
Pavir.4NG037100	M1	.	.	AT5G45910		GDSL-like Lipase/Acylhydrolase superfamily protein
Pavir.4NG037500	M1	.	.	AT1G28580		GDSL-like Lipase/Acylhydrolase superfamily protein
Pavir.4NG042100	M1	.	.	AT1G08510	FATB	fatty acyl-ACP thioesterases B
Pavir.4NG043400	M1	.	.	AT4G29350	PFN2,PRF2,PRO2	profilin 2
Pavir.4NG053600	M1	.	.	AT3G16370		GDSL-like Lipase/Acylhydrolase superfamily protein
Pavir.4NG057900	M1	.	.	AT5G24300	ATSS1,SSI,SSI1	Glycogen/starch synthases, ADP-glucose type
Pavir.4NG060200	M1	.	.	AT1G45688
Pavir.4NG060300	M1	.	.	AT1G52260	ATPDI3,ATPDIL1-5,PDI3,PDIL1-5	PDI-like 1-5
Pavir.4NG061700	M1	.	.	AT2G22795
Pavir.4NG069500	M1	.	.	AT5G46290	KAS I,KAS1	3-ketoacyl-acyl carrier protein synthase I
Pavir.4NG074400	M1	.	.
Pavir.4NG075600	M1	.	.
Pavir.4NG077100	M1	.	.	AT1G78020		Protein of unknown function (DUF581)
Pavir.4NG088200	M1	.	.	AT3G57120		Protein kinase superfamily protein
Pavir.4NG089600	M1	.	.	AT5G08740	NDC1	NAD(P)H dehydrogenase C1
Pavir.4NG089700	M1	.	.	AT1G47480		alpha/beta-Hydrolases superfamily protein
Pavir.4NG093100	M1	.	.	AT2G33570		Domain of unknown function (DUF23)
Pavir.4NG097200	M1	.	.	AT2G41940	ZFP8	zinc finger protein 8
Pavir.4NG099400	M1	.	.	AT3G25140	GAUT8,QUA1	Nucleotide-diphospho-sugar transferases superfamily protein
Pavir.4NG102200	M1	.	.	AT5G39570
Pavir.4NG103700	M1	.	.	AT3G01430
Pavir.4NG104200	M1	.	.	AT3G48040	ARAC8,ATRAC8,ATROP10,ROP10	RHO-related protein from plants 10
Pavir.4NG108500	M1	.	.	AT1G27210		ARM repeat superfamily protein
Pavir.4NG108900	M1	E2F/DP	.	AT3G48160	DEL1,E2FE,E2L3	DP-E2F-like 1
Pavir.4NG109500	M1	.	.
Pavir.4NG114700	M1	.	.	AT5G37690		SGNH hydrolase-type esterase superfamily protein
Pavir.4NG122300	M1	ERF	.	AT1G21910		Integrase-type DNA-binding superfamily protein
Pavir.4NG123700	M1	.	.	AT2G03200		Eukaryotic aspartyl protease family protein
Pavir.4NG126100	M1	.	.	AT2G26330	ER,QRP1	Leucine-rich receptor-like protein kinase family protein
Pavir.4NG130600	M1	.	.	AT1G75880		SGNH hydrolase-type esterase superfamily protein
Pavir.4NG144900	M1	.	.	AT5G24550	BGLU32	beta glucosidase 32
Pavir.4NG147100	M1	.	.	AT5G15740		O-fucosyltransferase family protein
Pavir.4NG148800	M1	.	.	AT3G18180		Glycosyltransferase family 61 protein
Pavir.4NG160000	M1	.	.	AT1G68850		Peroxidase superfamily protein
Pavir.4NG160200	M1	.	.	AT5G16000	NIK1	NSP-interacting kinase 1
Pavir.4NG170500	M1	.	.	AT5G45910		GDSL-like Lipase/Acylhydrolase superfamily protein
Pavir.4NG176400	M1	.	.	AT5G39865		Glutaredoxin family protein
Pavir.4NG179600	M1	.	.
Pavir.4NG179700	M1	.	.	AT3G57880		Calcium-dependent lipid-binding (CaLB domain) plant phosphoribosyltransferase family protein
Pavir.4NG181200	M1	.	.	AT3G57800		basic helix-loop-helix (bHLH) DNA-binding superfamily protein
Pavir.4NG182000	M1	.	.	AT5G12950		Putative glycosyl hydrolase of unknown function (DUF1680)
Pavir.4NG189000	M1	.	.	AT2G35658
Pavir.4NG189400	M1	.	.	AT2G26710	BAS1,CYP72B1,CYP734A1	Cytochrome P450 superfamily protein
Pavir.4NG190000	M1	.	.	AT2G26640	KCS11	3-ketoacyl-CoA synthase 11
Pavir.4NG191000	M1	.	.	AT5G60020	ATLAC17,LAC17	laccase 17
Pavir.4NG193900	M1	.	.	AT1G52360		Coatomer, beta\' subunit
Pavir.4NG196600	M1	.	.	AT1G14390		Leucine-rich repeat protein kinase family protein
Pavir.4NG196700	M1	.	.	AT5G62550
Pavir.4NG199700	M1	.	.	AT3G15820	ROD1	phosphatidic acid phosphatase-related / PAP2-related
Pavir.4NG203800	M1	.	.	AT4G25750		ABC-2 type transporter family protein
Pavir.4NG214700	M1	.	.	AT5G25900	ATKO1,CYP701A3,GA3	GA requiring 3
Pavir.4NG223100	M1	.	.	AT4G35160		O-methyltransferase family protein
Pavir.4NG244100	M1	.	.	AT1G06680	OE23,OEE2,PSBP-1,PSII-P	photosystem II subunit P-1
Pavir.4NG247900	M1	.	.	AT3G22142		Bifunctional inhibitor/lipid-transfer protein/seed storage 2S albumin superfamily protein
Pavir.4NG248100	M1	.	.	AT5G20270	HHP1	heptahelical transmembrane protein1
Pavir.4NG249700	M1	.	.	AT1G80510		Transmembrane amino acid transporter family protein
Pavir.4NG256900	M1	.	.	AT2G24280		alpha/beta-Hydrolases superfamily protein
Pavir.4NG262700	M1	.	.	AT1G17890	GER2	NAD(P)-binding Rossmann-fold superfamily protein
Pavir.4NG263100	M1	.	.	AT5G57800	CER3,FLP1,WAX2,YRE	Fatty acid hydroxylase superfamily
Pavir.4NG264800	M1	.	.	AT3G21240	4CL2,AT4CL2	4-coumarate:CoA ligase 2
Pavir.4NG272800	M1	.	.	AT3G03210
Pavir.4NG273100	M1	.	.	AT1G30900	BP80-3;3,VSR3;3,VSR6	VACUOLAR SORTING RECEPTOR 6
Pavir.4NG277300	M1	.	.	AT5G57550	XTH25,XTR3	xyloglucan endotransglucosylase/hydrolase 25
Pavir.4NG281100	M1	.	.	AT1G73620		Pathogenesis-related thaumatin superfamily protein
Pavir.4NG281200	M1	ERF	.	AT3G15210	ATERF-4,ATERF4,ERF4,RAP2.5	ethylene responsive element binding factor 4
Pavir.4NG286200	M1	.	.	AT2G39050		hydroxyproline-rich glycoprotein family protein
Pavir.4NG293100	M1	.	.	AT1G05260	RCI3,RCI3A	Peroxidase superfamily protein
Pavir.4NG293800	M1	.	.	AT1G11600	CYP77B1	cytochrome P450, family 77, subfamily B, polypeptide 1
Pavir.4NG294000	M1	.	.	AT1G05200	ATGLR3.4,GLR3.4,GLUR3	glutamate receptor 3.4
Pavir.4NG296100	M1	.	.	AT5G62690	TUB2	tubulin beta chain 2
Pavir.4NG300200	M1	.	.	AT5G19000	ATBPM1,BPM1	BTB-POZ and MATH domain 1
Pavir.4NG300800	M1	.	.	AT1G76160	sks5	SKU5 similar 5
Pavir.4NG308900	M1	.	.	AT3G54950	PLA IIIA,PLP7	patatin-like protein 6
Pavir.4NG312500	M1	.	.	AT4G30020		PA-domain containing subtilase family protein
Pavir.4NG319900	M1	.	.	AT1G15710		prephenate dehydrogenase family protein
Pavir.4NG321800	M1	.	.	AT1G62770		Plant invertase/pectin methylesterase inhibitor superfamily protein
Pavir.4NG326300	M1	.	.	AT2G21120		Protein of unknown function (DUF803)
Pavir.4NG327000	M1	.	.	AT2G17840	ERD7	Senescence/dehydration-associated protein-related
Pavir.4NG332100	M1	DBB	.	AT1G75540	STH2	salt tolerance homolog2
Pavir.4NG332900	M1	.	.	AT4G34700		LYR family of Fe/S cluster biogenesis protein
Pavir.5KG003600	M1	.	.	AT1G53025		Ubiquitin-conjugating enzyme family protein
Pavir.5KG005400	M1	.	.	AT1G11890	ATSEC22,SEC22	Synaptobrevin family protein
Pavir.5KG007600	M1	.	.	AT4G23630	BTI1,RTNLB1	VIRB2-interacting protein 1
Pavir.5KG008700	M1	.	.	AT1G52280	AtRABG3d,RABG3d	RAB GTPase homolog G3D
Pavir.5KG012400	M1	.	.	AT2G25810	TIP4;1	tonoplast intrinsic protein 4;1
Pavir.5KG015300	M1	.	.	AT2G02220	ATPSKR1,PSKR1	phytosulfokin receptor 1
Pavir.5KG020900	M1	.	.	AT5G45910		GDSL-like Lipase/Acylhydrolase superfamily protein
Pavir.5KG028600	M1	.	.	AT1G53300	TTL1	tetratricopetide-repeat thioredoxin-like 1
Pavir.5KG038000	M1	.	.	AT4G18270	ATTRANS11,TRANS11	translocase 11
Pavir.5KG038300	M1	.	.	AT5G46230		Protein of unknown function, DUF538
Pavir.5KG041500	M1	.	.	AT3G14920		Peptide-N4-(N-acetyl-beta-glucosaminyl)asparagine amidase A protein
Pavir.5KG041700	M1	.	.	AT3G14920		Peptide-N4-(N-acetyl-beta-glucosaminyl)asparagine amidase A protein
Pavir.5KG043800	M1	BES1	.	AT1G78700	BEH4	BES1/BZR1 homolog 4
Pavir.5KG050800	M1	.	.
Pavir.5KG051000	M1	bZIP	.	AT2G42380	ATBZIP34,BZIP34	Basic-leucine zipper (bZIP) transcription factor family protein
Pavir.5KG051300	M1	.	.	AT5G56890		Protein kinase superfamily protein
Pavir.5KG052700	M1	.	.	AT4G26200	ACS7,ATACS7	1-amino-cyclopropane-1-carboxylate synthase 7
Pavir.5KG053000	M1	.	.	AT5G56750	NDL1	N-MYC downregulated-like 1
Pavir.5KG057800	M1	.	.	AT3G62160		HXXXD-type acyl-transferase family protein
Pavir.5KG062600	M1	.	.	AT3G63210	MARD1	Protein of unknown function (DUF581)
Pavir.5KG062900	M1	.	.	AT4G13340		Leucine-rich repeat (LRR) family protein
Pavir.5KG064900	M1	.	.	AT5G25510		Protein phosphatase 2A regulatory B subunit family protein
Pavir.5KG065500	M1	.	.	AT2G26910	ATPDR4,PDR4	pleiotropic drug resistance 4
Pavir.5KG069300	M1	.	.	AT1G80160		Lactoylglutathione lyase / glyoxalase I family protein
Pavir.5KG074600	M1	.	.	AT5G21950		alpha/beta-Hydrolases superfamily protein
Pavir.5KG074800	M1	.	.	AT1G14020		O-fucosyltransferase family protein
Pavir.5KG076600	M1	.	.	AT3G51730		saposin B domain-containing protein
Pavir.5KG080600	M1	.	.	AT5G03170	ATFLA11,FLA11	FASCICLIN-like arabinogalactan-protein 11
Pavir.5KG083100	M1	MYB_related	.	AT5G52660		Homeodomain-like superfamily protein
Pavir.5KG086100	M1	.	.	AT3G45980	H2B,HTB9	Histone superfamily protein
Pavir.5KG088200	M1	.	.	AT5G10480	PAS2,PEP	Protein-tyrosine phosphatase-like, PTPLA
Pavir.5KG091000	M1	.	.	AT2G29050	ATRBL1,RBL1	RHOMBOID-like 1
Pavir.5KG096400	M1	.	.	AT4G11260	ATSGT1B,EDM1,ETA3,RPR1,SGT1B	phosphatase-related
Pavir.5KG098000	M1	.	.	AT1G25570		Di-glucose binding protein with Leucine-rich repeat domain
Pavir.5KG098100	M1	.	.
Pavir.5KG104600	M1	.	.	AT1G66400	CML23	calmodulin like 23
Pavir.5KG114100	M1	.	.
Pavir.5KG115300	M1	.	.
Pavir.5KG116900	M1	LBD	.	AT3G02550	LBD41	LOB domain-containing protein 41
Pavir.5KG119400	M1	.	.	AT1G23010	LPR1	Cupredoxin superfamily protein
Pavir.5KG119800	M1	.	.	AT3G18060		transducin family protein / WD-40 repeat family protein
Pavir.5KG120000	M1	.	.	AT1G23000		Heavy metal transport/detoxification superfamily protein
Pavir.5KG126600	M1	.	.	AT3G18180		Glycosyltransferase family 61 protein
Pavir.5KG127100	M1	.	.	AT5G37770	CML24,TCH2	EF hand calcium-binding protein family
Pavir.5KG128600	M1	.	.	AT3G18180		Glycosyltransferase family 61 protein
Pavir.5KG128700	M1	.	.	AT1G15110		phosphatidyl serine synthase family protein
Pavir.5KG131800	M1	.	.	AT4G15800	RALFL33	ralf-like 33
Pavir.5KG142800	M1	.	.
Pavir.5KG144900	M1	.	.	AT5G38560		Protein kinase superfamily protein
Pavir.5KG145100	M1	.	.
Pavir.5KG145200	M1	.	PHO	AT1G68740	PHO1;H1	EXS (ERD1/XPR1/SYG1) family protein
Pavir.5KG147600	M1	.	.	AT1G62400	HT1	Protein kinase superfamily protein
Pavir.5KG149100	M1	.	.	AT2G21600	ATRER1B,RER1B	endoplasmatic reticulum retrieval protein 1B
Pavir.5KG151600	M1	.	.	AT1G20050	HYD1	C-8,7 sterol isomerase
Pavir.5KG151900	M1	.	.	AT3G02130	RPK2,TOAD2	receptor-like protein kinase 2
Pavir.5KG152600	M1	.	.	AT5G13100
Pavir.5KG163900	M1	.	.	AT4G18590		Nucleic acid-binding, OB-fold-like protein
Pavir.5KG166600	M1	.	.	AT1G02900	ATRALF1,RALF1,RALFL1	rapid alkalinization factor 1
Pavir.5KG169400	M1	.	.
Pavir.5KG172100	M1	.	.	AT5G66390		Peroxidase superfamily protein
Pavir.5KG181200	M1	.	.	AT3G01190		Peroxidase superfamily protein
Pavir.5KG184000	M1	.	.	AT1G09560	GLP5	germin-like protein 5
Pavir.5KG190000	M1	.	.	AT3G06650	ACLB-1	ATP-citrate lyase B-1
Pavir.5KG192000	M1	.	.
Pavir.5KG196400	M1	.	.	AT3G62860		alpha/beta-Hydrolases superfamily protein
Pavir.5KG198000	M1	.	.	AT4G13930	SHM4	serine hydroxymethyltransferase 4
Pavir.5KG198600	M1	MYB	.	AT2G47460	ATMYB12,MYB12,PFG1	myb domain protein 12
Pavir.5KG202600	M1	.	.	AT5G60870		Regulator of chromosome condensation (RCC1) family protein
Pavir.5KG203600	M1	.	.
Pavir.5KG207500	M1	.	.	AT5G12250	TUB6	beta-6 tubulin
Pavir.5KG209600	M1	.	.	AT1G20160	ATSBT5.2	Subtilisin-like serine endopeptidase family protein
Pavir.5KG209900	M1	.	.	AT3G56940	ACSF,CHL27,CRD1	dicarboxylate diiron protein, putative (Crd1)
Pavir.5KG218200	M1	MYB	.	AT1G09540	ATMYB61,MYB61	myb domain protein 61
Pavir.5KG222700	M1	.	.	AT3G62160		HXXXD-type acyl-transferase family protein
Pavir.5KG226800	M1	.	.	AT5G27840	TOPP8	Calcineurin-like metallo-phosphoesterase superfamily protein
Pavir.5KG231600	M1	.	.
Pavir.5KG233300	M1	.	.	AT3G06350	EMB3004,MEE32	dehydroquinate dehydratase, putative / shikimate dehydrogenase, putative
Pavir.5KG245600	M1	.	.	AT4G37770	ACS8	1-amino-cyclopropane-1-carboxylate synthase 8
Pavir.5KG250900	M1	.	.	AT1G73620		Pathogenesis-related thaumatin superfamily protein
Pavir.5KG253600	M1	.	.	AT1G09390		GDSL-like Lipase/Acylhydrolase superfamily protein
Pavir.5KG255600	M1	.	.
Pavir.5KG259800	M1	.	.	AT1G09390		GDSL-like Lipase/Acylhydrolase superfamily protein
Pavir.5KG263100	M1	.	.	AT1G71695		Peroxidase superfamily protein
Pavir.5KG263200	M1	.	.	AT4G11290		Peroxidase superfamily protein
Pavir.5KG265000	M1	.	.	AT1G56720		Protein kinase superfamily protein
Pavir.5KG268900	M1	.	.	AT1G68410		Protein phosphatase 2C family protein
Pavir.5KG275300	M1	.	.	AT2G19130		S-locus lectin protein kinase family protein
Pavir.5KG290000	M1	.	.	AT3G12110	ACT11	actin-11
Pavir.5KG303600	M1	.	.
Pavir.5KG308300	M1	.	.
Pavir.5KG308400	M1	.	.
Pavir.5KG317900	M1	.	.	AT3G22110	PAC1	20S proteasome alpha subunit C1
Pavir.5KG319000	M1	.	.	AT1G01540		Protein kinase superfamily protein
Pavir.5KG319100	M1	.	.	AT5G67090		Subtilisin-like serine endopeptidase family protein
Pavir.5KG321300	M1	.	.	AT4G14960	TUA6	Tubulin/FtsZ family protein
Pavir.5KG341800	M1	.	.
Pavir.5KG348800	M1	.	.	AT2G44520	COX10	cytochrome c oxidase 10
Pavir.5KG354700	M1	WRKY	.	AT4G01250	AtWRKY22,WRKY22	WRKY family transcription factor
Pavir.5KG364800	M1	.	.	AT5G19000	ATBPM1,BPM1	BTB-POZ and MATH domain 1
Pavir.5KG367000	M1	.	.	AT5G66390		Peroxidase superfamily protein
Pavir.5KG375800	M1	.	.	AT5G05250
Pavir.5KG385600	M1	.	.	AT4G29480		Mitochondrial ATP synthase subunit G protein
Pavir.5KG386400	M1	.	.	AT3G13690		Protein kinase protein with adenine nucleotide alpha hydrolases-like domain
Pavir.5KG391900	M1	.	.	AT2G26730		Leucine-rich repeat protein kinase family protein
Pavir.5KG400600	M1	.	.	AT4G08520		SNARE-like superfamily protein
Pavir.5KG401400	M1	.	.	AT3G28715		ATPase, V0/A0 complex, subunit C/D
Pavir.5KG401900	M1	.	.	AT2G28720		Histone superfamily protein
Pavir.5KG408700	M1	.	.	AT5G25460		Protein of unknown function, DUF642
Pavir.5KG409500	M1	.	.	AT1G52700		alpha/beta-Hydrolases superfamily protein
Pavir.5KG411700	M1	.	.	AT3G62160		HXXXD-type acyl-transferase family protein
Pavir.5KG411800	M1	.	.	AT3G62160		HXXXD-type acyl-transferase family protein
Pavir.5KG413500	M1	.	.	AT1G53300	TTL1	tetratricopetide-repeat thioredoxin-like 1
Pavir.5KG417900	M1	.	.	AT3G61750		Cytochrome b561/ferric reductase transmembrane with DOMON related domain
Pavir.5KG418600	M1	.	.	AT3G12700		Eukaryotic aspartyl protease family protein
Pavir.5KG425500	M1	.	.	AT3G61590	HS,HWS	Galactose oxidase/kelch repeat superfamily protein
Pavir.5KG432600	M1	.	.	AT2G22670	IAA8	indoleacetic acid-induced protein 8
Pavir.5KG432800	M1	.	.	AT1G27600	I9H,IRX9-L	Nucleotide-diphospho-sugar transferases superfamily protein
Pavir.5KG433600	M1	.	.	AT5G45840		Leucine-rich repeat protein kinase family protein
Pavir.5KG434600	M1	.	.	AT5G10530		Concanavalin A-like lectin protein kinase family protein
Pavir.5KG436500	M1	NAC	.	AT4G28500	ANAC073,NAC073,SND2	NAC domain containing protein 73
Pavir.5KG440900	M1	.	.	AT4G18550		alpha/beta-Hydrolases superfamily protein
Pavir.5KG441300	M1	.	.	AT4G18550		alpha/beta-Hydrolases superfamily protein
Pavir.5KG442100	M1	.	.	AT1G28600		GDSL-like Lipase/Acylhydrolase superfamily protein
Pavir.5KG445000	M1	C3H	.	AT1G66810		Zinc finger C-x8-C-x5-C-x3-H type family protein
Pavir.5KG449200	M1	.	.	AT1G11910	APA1,ATAPA1	aspartic proteinase A1
Pavir.5KG451400	M1	.	.	AT2G18360		alpha/beta-Hydrolases superfamily protein
Pavir.5KG453100	M1	.	.	AT5G14740	BETA CA2,CA18,CA2	carbonic anhydrase 2
Pavir.5KG455700	M1	.	.	AT2G01420	ATPIN4,PIN4	Auxin efflux carrier family protein
Pavir.5KG456800	M1	.	.
Pavir.5KG461200	M1	.	.	AT5G53310		myosin heavy chain-related
Pavir.5KG472500	M1	.	.	AT4G39400	ATBRI1,BIN1,BRI1,CBB2,DWF2	Leucine-rich receptor-like protein kinase family protein
Pavir.5KG476000	M1	.	.	AT2G26080	AtGLDP2,GLDP2	glycine decarboxylase P-protein 2
Pavir.5KG482700	M1	.	.	AT2G01600		ENTH/ANTH/VHS superfamily protein
Pavir.5KG489200	M1	.	.	AT5G57020	ATNMT1,NMT1	myristoyl-CoA:protein N-myristoyltransferase
Pavir.5KG494900	M1	.	.	AT5G47770	FPS1	farnesyl diphosphate synthase 1
Pavir.5KG495400	M1	.	.	AT5G55970		RING/U-box superfamily protein
Pavir.5KG495500	M1	MYB	.	AT5G26660	ATMYB86,MYB86	myb domain protein 86
Pavir.5KG496900	M1	.	.	AT3G27030
Pavir.5KG504700	M1	.	.
Pavir.5KG507400	M1	.	.	AT2G46225	ABIL1	ABI-1-like 1
Pavir.5KG509900	M1	.	.	AT5G58860	CYP86,CYP86A1	cytochrome P450, family 86, subfamily A, polypeptide 1
Pavir.5KG516100	M1	.	.	AT1G10700	PRS3	phosphoribosyl pyrophosphate (PRPP) synthase 3
Pavir.5KG519300	M1	.	.	AT3G58790	GAUT15	galacturonosyltransferase 15
Pavir.5KG525200	M1	.	.	AT1G68690		Protein kinase superfamily protein
Pavir.5KG526200	M1	.	.	AT5G56590		O-Glycosyl hydrolases family 17 protein
Pavir.5KG529000	M1	.	.	AT4G14750	IQD19	IQ-domain 19
Pavir.5KG537500	M1	.	.	AT2G20680		Glycosyl hydrolase superfamily protein
Pavir.5KG538000	M1	.	.	AT1G53120		RNA-binding S4 domain-containing protein
Pavir.5KG540300	M1	.	.	AT1G06470		Nucleotide/sugar transporter family protein
Pavir.5KG540500	M1	WRKY	.	AT3G58710	ATWRKY69,WRKY69	WRKY DNA-binding protein 69
Pavir.5KG540600	M1	.	.	AT4G18780	ATCESA8,CESA8,IRX1,LEW2	cellulose synthase family protein
Pavir.5KG541700	M1	.	.	AT1G06550		ATP-dependent caseinolytic (Clp) protease/crotonase family protein
Pavir.5KG543100	M1	.	.
Pavir.5KG549600	M1	.	.	AT1G29980		Protein of unknown function, DUF642
Pavir.5KG550500	M1	.	.	AT1G78430	RIP2	ROP interactive partner 2
Pavir.5KG551300	M1	.	.	AT1G29195
Pavir.5KG556800	M1	.	.	AT5G08060
Pavir.5KG557300	M1	.	.	AT3G62760	ATGSTF13	Glutathione S-transferase family protein
Pavir.5KG557800	M1	.	.	AT1G69370	cm-3,CM3	chorismate mutase 3
Pavir.5KG561000	M1	.	.	AT4G07960	ATCSLC12,CSLC12	Cellulose-synthase-like C12
Pavir.5KG571200	M1	.	.	AT4G14950		SNARE associated Golgi protein family
Pavir.5KG572800	M1	.	.	AT4G05000	VPS28-1,VPS28-2	Vacuolar protein sorting-associated protein VPS28 family protein
Pavir.5KG576300	M1	.	.	AT4G21380	ARK3,RK3	receptor kinase 3
Pavir.5KG576700	M1	.	.	AT5G54500	FQR1	flavodoxin-like quinone reductase 1
Pavir.5KG577200	M1	.	.	AT5G54510	DFL1,GH3.6	Auxin-responsive GH3 family protein
Pavir.5KG578800	M1	.	.	AT1G27970	NTF2B	nuclear transport factor 2B
Pavir.5KG581800	M1	.	.	AT5G53900		Serine/threonine-protein kinase WNK (With No Lysine)-related
Pavir.5KG583000	M1	.	.	AT5G44680		DNA glycosylase superfamily protein
Pavir.5KG583100	M1	.	.	AT1G79330	AMC6,ATMC5,ATMCP2B,MC5	metacaspase 5
Pavir.5KG586000	M1	.	.	AT4G32390		Nucleotide-sugar transporter family protein
Pavir.5KG590000	M1	.	.	AT5G12250	TUB6	beta-6 tubulin
Pavir.5KG592500	M1	.	.	AT2G27080		Late embryogenesis abundant (LEA) hydroxyproline-rich glycoprotein family
Pavir.5KG601500	M1	.	.	AT5G58300		Leucine-rich repeat protein kinase family protein
Pavir.5KG603800	M1	.	.	AT2G38540	ATLTP1,LP1,LTP1	lipid transfer protein 1
Pavir.5KG605900	M1	.	.	AT5G39980		Tetratricopeptide repeat (TPR)-like superfamily protein
Pavir.5KG606300	M1	.	.	AT3G07990	SCPL27	serine carboxypeptidase-like 27
Pavir.5KG606900	M1	.	.	AT2G37080	RIP3	ROP interactive partner 3
Pavir.5KG614200	M1	.	.	AT3G56200		Transmembrane amino acid transporter family protein
Pavir.5KG615600	M1	.	.	AT3G55020		Ypt/Rab-GAP domain of gyp1p superfamily protein
Pavir.5KG615800	M1	.	.	AT5G60010		ferric reductase-like transmembrane component family protein
Pavir.5KG617500	M1	.	.	AT3G53520	ATUXS1,UXS1	UDP-glucuronic acid decarboxylase 1
Pavir.5KG618300	M1	.	.
Pavir.5KG618400	M1	.	.
Pavir.5KG622200	M1	.	.	AT5G60020	ATLAC17,LAC17	laccase 17
Pavir.5KG623300	M1	.	.	AT2G29130	ATLAC2,LAC2	laccase 2
Pavir.5KG623700	M1	.	.	AT3G09320		DHHC-type zinc finger family protein
Pavir.5KG626900	M1	.	.
Pavir.5KG627500	M1	.	.	AT1G07410	ATRAB-A2B,ATRABA2B,RAB-A2B,RABA2b	RAB GTPase homolog A2B
Pavir.5KG628600	M1	.	.	AT3G54000
Pavir.5KG630700	M1	ERF	.	AT2G33710		Integrase-type DNA-binding superfamily protein
Pavir.5KG641600	M1	.	.	AT4G02580		NADH-ubiquinone oxidoreductase 24 kDa subunit, putative
Pavir.5KG643100	M1	.	.	AT1G79320	AtMC6,MC6	metacaspase 6
Pavir.5KG644300	M1	MYB	.	AT5G58900		Homeodomain-like transcriptional regulator
Pavir.5KG648100	M1	.	.	AT2G35980	ATNHL10,NHL10,YLS9	Late embryogenesis abundant (LEA) hydroxyproline-rich glycoprotein family
Pavir.5KG650200	M1	.	.	AT2G38110	ATGPAT6,GPAT6	glycerol-3-phosphate acyltransferase 6
Pavir.5KG650600	M1	.	.
Pavir.5KG652600	M1	.	.	AT3G52240
Pavir.5KG655900	M1	.	.	AT3G54290
Pavir.5KG663700	M1	.	.	AT3G10540		3-phosphoinositide-dependent protein kinase
Pavir.5KG665000	M1	.	.	AT5G09760		Plant invertase/pectin methylesterase inhibitor superfamily
Pavir.5KG666300	M1	.	.	AT1G21460		Nodulin MtN3 family protein
Pavir.5KG669700	M1	.	Major_Facilitator	AT5G44370	PHT4;6	phosphate transporter 4;6
Pavir.5KG670100	M1	.	.	AT1G44760		Adenine nucleotide alpha hydrolases-like superfamily protein
Pavir.5KG670700	M1	.	.	AT5G63810	BGAL10	beta-galactosidase 10
Pavir.5KG670800	M1	.	.	AT3G08910		DNAJ heat shock family protein
Pavir.5KG671700	M1	.	.	AT1G33470		RNA-binding (RRM/RBD/RNP motifs) family protein
Pavir.5KG673000	M1	.	.	AT4G15093		catalytic LigB subunit of aromatic ring-opening dioxygenase family
Pavir.5KG673700	M1	.	.	AT3G18660	GUX1,PGSIP1	plant glycogenin-like starch initiation protein 1
Pavir.5KG674000	M1	.	.	AT5G09760		Plant invertase/pectin methylesterase inhibitor superfamily
Pavir.5KG678400	M1	.	.	AT1G24160
Pavir.5KG681600	M1	.	.	AT4G02600	ATMLO1,MLO1	Seven transmembrane MLO family protein
Pavir.5KG682800	M1	.	.	AT2G19130		S-locus lectin protein kinase family protein
Pavir.5KG688400	M1	.	.	AT3G03940		Protein kinase family protein
Pavir.5KG688800	M1	.	.	AT3G22600		Bifunctional inhibitor/lipid-transfer protein/seed storage 2S albumin superfamily protein
Pavir.5KG692700	M1	.	.	AT1G65560		Zinc-binding dehydrogenase family protein
Pavir.5KG696000	M1	.	.	AT2G43680	IQD14	IQ-domain 14
Pavir.5KG697200	M1	.	.	AT3G25500	AFH1,AHF1,ATFH1,FH1	formin homology 1
Pavir.5KG698200	M1	.	.	AT3G59350		Protein kinase superfamily protein
Pavir.5KG699800	M1	.	.	AT1G24330		ARM repeat superfamily protein
Pavir.5KG701600	M1	.	.	AT1G24350		Acid phosphatase/vanadium-dependent haloperoxidase-related protein
Pavir.5KG711800	M1	.	.
Pavir.5KG711900	M1	.	.	AT5G55410		Bifunctional inhibitor/lipid-transfer protein/seed storage 2S albumin superfamily protein
Pavir.5KG716500	M1	.	.	AT5G55410		Bifunctional inhibitor/lipid-transfer protein/seed storage 2S albumin superfamily protein
Pavir.5KG719300	M1	.	.	AT2G33460	RIC1	ROP-interactive CRIB motif-containing protein 1
Pavir.5KG720400	M1	.	.	AT1G04920	ATSPS3F,SPS3F	sucrose phosphate synthase 3F
Pavir.5KG724100	M1	.	.
Pavir.5KG727100	M1	.	.	AT5G16490	RIC4	ROP-interactive CRIB motif-containing protein 4
Pavir.5KG728600	M1	.	.	AT3G07200		RING/U-box superfamily protein
Pavir.5KG735800	M1	.	.	AT4G22190
Pavir.5KG739100	M1	.	.	AT5G61840	GUT1	Exostosin family protein
Pavir.5KG743400	M1	.	.	AT5G41040		HXXXD-type acyl-transferase family protein
Pavir.5KG744400	M1	.	.	AT3G26935		DHHC-type zinc finger family protein
Pavir.5KG744900	M1	.	.	AT5G50870	UBC27	ubiquitin-conjugating enzyme 27
Pavir.5KG745200	M1	.	.	AT5G15790		RING/U-box superfamily protein
Pavir.5KG745400	M1	.	.	AT5G61840	GUT1	Exostosin family protein
Pavir.5KG745600	M1	.	.	AT1G27440	ATGUT1,GUT2,IRX10	Exostosin family protein
Pavir.5KG746600	M1	.	.	AT2G35730		Heavy metal transport/detoxification superfamily protein
Pavir.5KG747200	M1	bHLH	.	AT3G26744	ATICE1,ICE1,SCRM	basic helix-loop-helix (bHLH) DNA-binding superfamily protein
Pavir.5KG753600	M1	NF-YB	.	AT2G47810	NF-YB5	nuclear factor Y, subunit B5
Pavir.5KG755000	M1	.	.	AT5G18640		alpha/beta-Hydrolases superfamily protein
Pavir.5KG755100	M1	.	.
Pavir.5KG756800	M1	.	.	AT3G56590		hydroxyproline-rich glycoprotein family protein
Pavir.5KG757800	M1	.	.	AT2G41540	GPDHC1	6-phosphogluconate dehydrogenase family protein
Pavir.5KG761200	M1	.	.	AT2G41370	BOP2	Ankyrin repeat family protein / BTB/POZ domain-containing protein
Pavir.5KG765800	M1	.	.	AT5G55530		Calcium-dependent lipid-binding (CaLB domain) family protein
Pavir.5KG765900	M1	.	.	AT3G27890	NQR	NADPH:quinone oxidoreductase
Pavir.5KG767300	M1	.	.	AT2G26870	NPC2	non-specific phospholipase C2
Pavir.5KG769000	M1	.	.	AT3G28040		Leucine-rich receptor-like protein kinase family protein
Pavir.5KG770600	M1	.	.	AT3G11620		alpha/beta-Hydrolases superfamily protein
Pavir.5KG770900	M1	.	.	AT3G51820	ATG4,CHLG,G4	UbiA prenyltransferase family protein
Pavir.5KG777300	M1	.	.	AT1G08200	AXS2	UDP-D-apiose/UDP-D-xylose synthase 2
Pavir.5KG777500	M1	.	.	AT4G18040	AT.EIF4E1,CUM1,EIF4E,eIF4E1	eukaryotic translation initiation factor 4E
Pavir.5KG780200	M1	.	.	AT2G39650		Protein of unknown function (DUF506)
Pavir.5KG781300	M1	.	.	AT2G37050		Leucine-rich repeat protein kinase family protein
Pavir.5NG006100	M1	.	.	AT1G11890	ATSEC22,SEC22	Synaptobrevin family protein
Pavir.5NG007300	M1	.	.	AT4G27840		SNARE-like superfamily protein
Pavir.5NG011800	M1	.	.	AT1G62280	SLAH1	SLAC1 homologue 1
Pavir.5NG015900	M1	.	.	AT1G52280	AtRABG3d,RABG3d	RAB GTPase homolog G3D
Pavir.5NG020000	M1	.	.	AT4G23740		Leucine-rich repeat protein kinase family protein
Pavir.5NG020600	M1	.	.	AT4G11150	emb2448,TUF,TUFF,VHA-E1	vacuolar ATP synthase subunit E1
Pavir.5NG032100	M1	.	.	AT3G14920		Peptide-N4-(N-acetyl-beta-glucosaminyl)asparagine amidase A protein
Pavir.5NG043000	M1	.	.	AT4G32300	SD2-5	S-domain-2 5
Pavir.5NG044400	M1	.	.	AT4G18910	ATNLM2,NIP1;2,NLM2	NOD26-like intrinsic protein 1;2
Pavir.5NG053400	M1	.	.	AT1G17620		Late embryogenesis abundant (LEA) hydroxyproline-rich glycoprotein family
Pavir.5NG053700	M1	.	.	AT5G56890		Protein kinase superfamily protein
Pavir.5NG054100	M1	.	.	AT1G64280	ATNPR1,NIM1,NPR1,SAI1	regulatory protein (NPR1)
Pavir.5NG054800	M1	.	.	AT3G62160		HXXXD-type acyl-transferase family protein
Pavir.5NG059500	M1	.	.	AT5G25510		Protein phosphatase 2A regulatory B subunit family protein
Pavir.5NG060900	M1	.	.	AT3G56710	SIB1	sigma factor binding protein 1
Pavir.5NG062200	M1	.	.	AT3G63210	MARD1	Protein of unknown function (DUF581)
Pavir.5NG075400	M1	.	.	AT4G24670	TAR2	tryptophan aminotransferase related 2
Pavir.5NG077100	M1	.	.	AT5G21950		alpha/beta-Hydrolases superfamily protein
Pavir.5NG086100	M1	.	.	AT2G37110		PLAC8 family protein
Pavir.5NG088700	M1	.	.	AT4G29210	GGT3,GGT4	gamma-glutamyl transpeptidase 4
Pavir.5NG089100	M1	.	.	AT5G10480	PAS2,PEP	Protein-tyrosine phosphatase-like, PTPLA
Pavir.5NG090000	M1	.	.	AT2G39690		Protein of unknown function, DUF547
Pavir.5NG090300	M1	.	.	AT2G29050	ATRBL1,RBL1	RHOMBOID-like 1
Pavir.5NG091500	M1	.	.	AT5G52660		Homeodomain-like superfamily protein
Pavir.5NG102600	M1	.	.
Pavir.5NG106700	M1	.	.	AT3G02580	BUL1,DWF7,STE1	sterol 1
Pavir.5NG117000	M1	.	.
Pavir.5NG122600	M1	.	.
Pavir.5NG129000	M1	.	.	AT1G23000		Heavy metal transport/detoxification superfamily protein
Pavir.5NG131100	M1	.	.	AT2G01300
Pavir.5NG133600	M1	.	.	AT3G18180		Glycosyltransferase family 61 protein
Pavir.5NG135400	M1	.	.	AT3G18180		Glycosyltransferase family 61 protein
Pavir.5NG144300	M1	.	.	AT1G62400	HT1	Protein kinase superfamily protein
Pavir.5NG146000	M1	.	.
Pavir.5NG149800	M1	.	.
Pavir.5NG152600	M1	.	.	AT1G75280		NmrA-like negative transcriptional regulator family protein
Pavir.5NG153400	M1	.	.	AT2G39050		hydroxyproline-rich glycoprotein family protein
Pavir.5NG154500	M1	.	.	AT1G20050	HYD1	C-8,7 sterol isomerase
Pavir.5NG154600	M1	.	.	AT1G68490
Pavir.5NG155400	M1	.	.	AT5G13100
Pavir.5NG157700	M1	.	.	AT3G48610	NPC6	non-specific phospholipase C6
Pavir.5NG157800	M1	.	.	AT3G48660		Protein of unknown function (DUF 3339)
Pavir.5NG160100	M1	.	.	AT5G05340		Peroxidase superfamily protein
Pavir.5NG160900	M1	.	.	AT2G43750	ACS1,ATCS-B,CPACS1,OASB	O-acetylserine (thiol) lyase B
Pavir.5NG162400	M1	.	.
Pavir.5NG167300	M1	.	.	AT1G08500	AtENODL18,ENODL18	early nodulin-like protein 18
Pavir.5NG171100	M1	.	.	AT5G46860	ATSYP22,ATVAM3,SGR3,SYP22,VAM3	Syntaxin/t-SNARE family protein
Pavir.5NG175500	M1	.	.	AT5G66390		Peroxidase superfamily protein
Pavir.5NG177100	M1	.	.	AT3G62290	ARFA1E,ATARFA1E	ADP-ribosylation factor A1E
Pavir.5NG183600	M1	.	.	AT3G01190		Peroxidase superfamily protein
Pavir.5NG193600	M1	.	.	AT5G12250	TUB6	beta-6 tubulin
Pavir.5NG194200	M1	.	.	AT1G19580	GAMMA CA1	gamma carbonic anhydrase 1
Pavir.5NG203700	M1	.	.
Pavir.5NG204500	M1	.	.
Pavir.5NG204900	M1	MYB	.	AT1G09540	ATMYB61,MYB61	myb domain protein 61
Pavir.5NG212200	M1	.	.	AT3G06650	ACLB-1	ATP-citrate lyase B-1
Pavir.5NG212800	M1	.	.	AT1G74150		Galactose oxidase/kelch repeat superfamily protein
Pavir.5NG214600	M1	.	.	AT4G13930	SHM4	serine hydroxymethyltransferase 4
Pavir.5NG218400	M1	.	.
Pavir.5NG219600	M1	.	.	AT5G45910		GDSL-like Lipase/Acylhydrolase superfamily protein
Pavir.5NG221300	M1	.	.	AT4G02380	AtLEA5,SAG21	senescence-associated gene 21
Pavir.5NG248400	M1	WRKY	.	AT4G01250	AtWRKY22,WRKY22	WRKY family transcription factor
Pavir.5NG256200	M1	.	.	AT3G14110	FLU	Tetratricopeptide repeat (TPR)-like superfamily protein
Pavir.5NG260300	M1	.	.
Pavir.5NG265100	M1	.	.	AT5G41040		HXXXD-type acyl-transferase family protein
Pavir.5NG265500	M1	.	.	AT5G52920	PKP-BETA1,PKP1,PKP2	plastidic pyruvate kinase beta subunit 1
Pavir.5NG266500	M1	.	.	AT5G57500		Galactosyltransferase family protein
Pavir.5NG266800	M1	.	.	AT3G53730		Histone superfamily protein
Pavir.5NG268800	M1	.	.	AT1G47380		Protein phosphatase 2C family protein
Pavir.5NG270100	M1	.	.	AT1G60590		Pectin lyase-like superfamily protein
Pavir.5NG270200	M1	.	.	AT2G18360		alpha/beta-Hydrolases superfamily protein
Pavir.5NG270600	M1	MYB_related	.	AT1G75250	ATRL6,RL6,RSM3	RAD-like 6
Pavir.5NG278300	M1	.	.	AT3G16060		ATP binding microtubule motor family protein
Pavir.5NG285700	M1	.	.	AT5G20060		alpha/beta-Hydrolases superfamily protein
Pavir.5NG294200	M1	.	.	AT1G09560	GLP5	germin-like protein 5
Pavir.5NG301400	M1	.	.	AT2G26730		Leucine-rich repeat protein kinase family protein
Pavir.5NG308300	M1	.	.	AT1G53300	TTL1	tetratricopetide-repeat thioredoxin-like 1
Pavir.5NG309900	M1	.	.	AT3G62160		HXXXD-type acyl-transferase family protein
Pavir.5NG310000	M1	.	.	AT3G62160		HXXXD-type acyl-transferase family protein
Pavir.5NG313000	M1	.	.	AT5G25460		Protein of unknown function, DUF642
Pavir.5NG313500	M1	.	.
Pavir.5NG315500	M1	.	.	AT1G51650		ATP synthase epsilon chain, mitochondrial
Pavir.5NG319000	M1	.	.	AT5G58430	ATEXO70B1,EXO70B1	exocyst subunit exo70 family protein B1
Pavir.5NG321500	M1	.	.	AT2G37790		NAD(P)-linked oxidoreductase superfamily protein
Pavir.5NG323700	M1	.	.	AT3G52240
Pavir.5NG323900	M1	.	SULTR	AT5G13550	SULTR4;1	sulfate transporter 4.1
Pavir.5NG327300	M1	.	.	AT5G55090	MAPKKK15	mitogen-activated protein kinase kinase kinase 15
Pavir.5NG328900	M1	.	.	AT3G55120	A11,CFI,TT5	Chalcone-flavanone isomerase family protein
Pavir.5NG331100	M1	.	.	AT2G39700	ATEXP4,ATEXPA4,ATHEXP ALPHA 1.6,EXPA4	expansin A4
Pavir.5NG339400	M1	.	.	AT5G19290		alpha/beta-Hydrolases superfamily protein
Pavir.5NG344500	M1	.	.	AT3G17390	MAT4,MTO3,SAMS3	S-adenosylmethionine synthetase family protein
Pavir.5NG344900	M1	.	.	AT4G11290		Peroxidase superfamily protein
Pavir.5NG345000	M1	.	.	AT1G71695		Peroxidase superfamily protein
Pavir.5NG351200	M1	.	.
Pavir.5NG353400	M1	.	.	AT3G06350	EMB3004,MEE32	dehydroquinate dehydratase, putative / shikimate dehydrogenase, putative
Pavir.5NG372600	M1	.	.	AT1G72770	HAB1	homology to ABI1
Pavir.5NG378200	M1	.	.	AT3G45980	H2B,HTB9	Histone superfamily protein
Pavir.5NG380500	M1	.	.	AT4G08520		SNARE-like superfamily protein
Pavir.5NG385100	M1	.	.	AT3G24450		Heavy metal transport/detoxification superfamily protein
Pavir.5NG388000	M1	.	.	AT1G68530	CER6,CUT1,G2,KCS6,POP1	3-ketoacyl-CoA synthase 6
Pavir.5NG403500	M1	.	.	AT2G26900		Sodium Bile acid symporter family
Pavir.5NG405300	M1	.	.	AT1G28600		GDSL-like Lipase/Acylhydrolase superfamily protein
Pavir.5NG406900	M1	.	.	AT5G15900	TBL19	TRICHOME BIREFRINGENCE-LIKE 19
Pavir.5NG411000	M1	.	.	AT3G61610		Galactose mutarotase-like superfamily protein
Pavir.5NG413400	M1	.	.	AT3G15190		chloroplast 30S ribosomal protein S20, putative
Pavir.5NG414000	M1	.	.	AT3G12700		Eukaryotic aspartyl protease family protein
Pavir.5NG414100	M1	.	.	AT1G79260
Pavir.5NG414800	M1	.	.	AT3G61750		Cytochrome b561/ferric reductase transmembrane with DOMON related domain
Pavir.5NG418600	M1	.	.	AT3G27850	RPL12-C	ribosomal protein L12-C
Pavir.5NG419500	M1	.	.	AT5G66460		Glycosyl hydrolase superfamily protein
Pavir.5NG420400	M1	.	.	AT2G42960		Protein kinase superfamily protein
Pavir.5NG422300	M1	.	.	AT3G02600	ATLPP3,LPP3	lipid phosphate phosphatase 3
Pavir.5NG422800	M1	.	.	AT3G02600	ATLPP3,LPP3	lipid phosphate phosphatase 3
Pavir.5NG423400	M1	.	.	AT4G18260		Cytochrome b561/ferric reductase transmembrane protein family
Pavir.5NG424800	M1	.	.	AT5G03170	ATFLA11,FLA11	FASCICLIN-like arabinogalactan-protein 11
Pavir.5NG426000	M1	NAC	.	AT4G28500	ANAC073,NAC073,SND2	NAC domain containing protein 73
Pavir.5NG433800	M1	.	.	AT3G48660		Protein of unknown function (DUF 3339)
Pavir.5NG436300	M1	.	.	AT5G40405		Tetratricopeptide repeat (TPR)-like superfamily protein
Pavir.5NG438700	M1	.	.	AT2G26080	AtGLDP2,GLDP2	glycine decarboxylase P-protein 2
Pavir.5NG439800	M1	.	.	AT1G72880		Survival protein SurE-like phosphatase/nucleotidase
Pavir.5NG444000	M1	.	.
Pavir.5NG447800	M1	.	.	AT5G55970		RING/U-box superfamily protein
Pavir.5NG452400	M1	.	.	AT2G01600		ENTH/ANTH/VHS superfamily protein
Pavir.5NG454300	M1	RAV	.	AT1G25560	EDF1,TEM1	AP2/B3 transcription factor family protein
Pavir.5NG454700	M1	.	.	AT1G73760		RING/U-box superfamily protein
Pavir.5NG457300	M1	.	.	AT1G07725	ATEXO70H6,EXO70H6	exocyst subunit exo70 family protein H6
Pavir.5NG457900	M1	.	.	AT5G38380
Pavir.5NG461800	M1	.	.	AT5G25510		Protein phosphatase 2A regulatory B subunit family protein
Pavir.5NG467200	M1	.	.	AT5G54500	FQR1	flavodoxin-like quinone reductase 1
Pavir.5NG473000	M1	.	.	AT4G29130	ATHXK1,GIN2,HXK1	hexokinase 1
Pavir.5NG483400	M1	.	.	AT4G23630	BTI1,RTNLB1	VIRB2-interacting protein 1
Pavir.5NG485100	M1	.	.	AT1G68690		Protein kinase superfamily protein
Pavir.5NG488800	M1	.	.	AT5G19740		Peptidase M28 family protein
Pavir.5NG491800	M1	.	.	AT1G63640		P-loop nucleoside triphosphate hydrolases superfamily protein with CH (Calponin Homology) domain
Pavir.5NG501300	M1	.	.
Pavir.5NG503400	M1	.	.	AT1G29980		Protein of unknown function, DUF642
Pavir.5NG506800	M1	.	.	AT2G34190		Xanthine/uracil permease family protein
Pavir.5NG509500	M1	.	.	AT4G15800	RALFL33	ralf-like 33
Pavir.5NG514500	M1	.	.	AT4G07960	ATCSLC12,CSLC12	Cellulose-synthase-like C12
Pavir.5NG518700	M1	.	.	AT3G23560	ALF5	MATE efflux family protein
Pavir.5NG518800	M1	.	.
Pavir.5NG532800	M1	.	.	AT4G21380	ARK3,RK3	receptor kinase 3
Pavir.5NG533500	M1	.	.	AT5G54510	DFL1,GH3.6	Auxin-responsive GH3 family protein
Pavir.5NG534500	M1	.	.	AT5G15180		Peroxidase superfamily protein
Pavir.5NG537100	M1	.	.
Pavir.5NG540000	M1	.	.	AT5G53900		Serine/threonine-protein kinase WNK (With No Lysine)-related
Pavir.5NG543100	M1	.	.	AT5G12250	TUB6	beta-6 tubulin
Pavir.5NG546100	M1	WRKY	.	AT3G56400	ATWRKY70,WRKY70	WRKY DNA-binding protein 70
Pavir.5NG546400	M1	.	.
Pavir.5NG548500	M1	.	.
Pavir.5NG550700	M1	.	.	AT5G44860
Pavir.5NG552100	M1	.	.
Pavir.5NG552900	M1	.	.	AT2G25520		Drug/metabolite transporter superfamily protein
Pavir.5NG555800	M1	.	.	AT5G17770	ATCBR,CBR,CBR1	NADH:cytochrome B5 reductase 1
Pavir.5NG559900	M1	.	.	AT5G58300		Leucine-rich repeat protein kinase family protein
Pavir.5NG561200	M1	.	.	AT1G68410		Protein phosphatase 2C family protein
Pavir.5NG561700	M1	.	.	AT3G59110		Protein kinase superfamily protein
Pavir.5NG564300	M1	.	.	AT3G56370		Leucine-rich repeat protein kinase family protein
Pavir.5NG565300	M1	.	.	AT1G69530	AT-EXP1,ATEXP1,ATEXPA1,ATHEXP ALPHA 1.2,EXP1,EXPA1	expansin A1
Pavir.5NG567600	M1	.	.	AT2G30300		Major facilitator superfamily protein
Pavir.5NG568200	M1	.	.	AT3G56200		Transmembrane amino acid transporter family protein
Pavir.5NG576200	M1	.	.	AT2G37080	RIP3	ROP interactive partner 3
Pavir.5NG579600	M1	.	.	AT3G53520	ATUXS1,UXS1	UDP-glucuronic acid decarboxylase 1
Pavir.5NG584000	M1	.	.	AT2G37570	SLT1	HSP20-like chaperones superfamily protein
Pavir.5NG584700	M1	.	.	AT5G60020	ATLAC17,LAC17	laccase 17
Pavir.5NG585100	M1	.	.	AT2G29130	ATLAC2,LAC2	laccase 2
Pavir.5NG585800	M1	.	.	AT2G39710		Eukaryotic aspartyl protease family protein
Pavir.5NG590200	M1	.	.	AT4G39400	ATBRI1,BIN1,BRI1,CBB2,DWF2	Leucine-rich receptor-like protein kinase family protein
Pavir.5NG594500	M1	.	.	AT4G15470		Bax inhibitor-1 family protein
Pavir.5NG595800	M1	.	.	AT5G18860		inosine-uridine preferring nucleoside hydrolase family protein
Pavir.5NG601200	M1	.	.	AT2G44100	AT-GDI1,ATGDI1,GDI1	guanosine nucleotide diphosphate dissociation inhibitor 1
Pavir.5NG601400	M1	.	.	AT3G59920	ATGDI2,GDI2	RAB GDP dissociation inhibitor 2
Pavir.5NG602300	M1	.	.	AT5G09220	AAP2	amino acid permease 2
Pavir.5NG611700	M1	.	.	AT3G26935		DHHC-type zinc finger family protein
Pavir.5NG611900	M1	.	.	AT1G27440	ATGUT1,GUT2,IRX10	Exostosin family protein
Pavir.5NG612000	M1	.	.	AT1G27440	ATGUT1,GUT2,IRX10	Exostosin family protein
Pavir.5NG620700	M1	.	.	AT5G18640		alpha/beta-Hydrolases superfamily protein
Pavir.5NG623100	M1	.	.	AT3G56590		hydroxyproline-rich glycoprotein family protein
Pavir.5NG624300	M1	.	.	AT1G50460	ATHKL1,HKL1	hexokinase-like 1
Pavir.5NG626900	M1	NAC	.	AT3G04070	anac047,NAC047	NAC domain containing protein 47
Pavir.5NG628000	M1	.	.	AT2G41370	BOP2	Ankyrin repeat family protein / BTB/POZ domain-containing protein
Pavir.5NG633400	M1	.	.	AT3G27890	NQR	NADPH:quinone oxidoreductase
Pavir.5NG635400	M1	.	.	AT2G26870	NPC2	non-specific phospholipase C2
Pavir.5NG636300	M1	.	.	AT3G28040		Leucine-rich receptor-like protein kinase family protein
Pavir.5NG637800	M1	.	.	AT1G16905		Curculin-like (mannose-binding) lectin family protein
Pavir.5NG642000	M1	.	.	AT1G76760	ATY1,TRX-Y1,TY1	thioredoxin Y1
Pavir.5NG645700	M1	.	.	AT1G08200	AXS2	UDP-D-apiose/UDP-D-xylose synthase 2
Pavir.6KG002000	M1	.	.	AT3G44220		Late embryogenesis abundant (LEA) hydroxyproline-rich glycoprotein family
Pavir.6KG004300	M1	.	.	AT1G12310		Calcium-binding EF-hand family protein
Pavir.6KG007000	M1	.	.	AT5G47850	CCR4	CRINKLY4 related 4
Pavir.6KG008400	M1	.	.	AT4G24310		Protein of unknown function (DUF679)
Pavir.6KG019200	M1	.	.	AT3G23810	ATSAHH2,SAHH2	S-adenosyl-l-homocysteine (SAH) hydrolase 2
Pavir.6KG019600	M1	.	.	AT1G32930		Galactosyltransferase family protein
Pavir.6KG052300	M1	MYB	.	AT1G63910	AtMYB103,MYB103	myb domain protein 103
Pavir.6KG057500	M1	.	.	AT3G02100		UDP-Glycosyltransferase superfamily protein
Pavir.6KG057800	M1	.	.	AT1G64940	CYP89A6	cytochrome P450, family 87, subfamily A, polypeptide 6
Pavir.6KG062700	M1	.	.
Pavir.6KG063200	M1	.	.	AT1G32190		alpha/beta-Hydrolases superfamily protein
Pavir.6KG063300	M1	.	.	AT3G03070		NADH-ubiquinone oxidoreductase-related
Pavir.6KG070300	M1	.	.
Pavir.6KG076400	M1	.	.	AT2G24180	CYP71B6	cytochrome p450 71b6
Pavir.6KG086700	M1	.	.	AT3G20350
Pavir.6KG087600	M1	.	.
Pavir.6KG093100	M1	HD-ZIP	.	AT4G04890	PDF2	protodermal factor 2
Pavir.6KG096700	M1	.	.	AT1G79040	PSBR	photosystem II subunit R
Pavir.6KG100400	M1	.	.	AT2G32210
Pavir.6KG105600	M1	.	.	AT4G39330	ATCAD9,CAD9	cinnamyl alcohol dehydrogenase 9
Pavir.6KG107700	M1	.	.	AT4G22310		Uncharacterised protein family (UPF0041)
Pavir.6KG109000	M1	.	.	AT2G22230		Thioesterase superfamily protein
Pavir.6KG111300	M1	.	.	AT5G03170	ATFLA11,FLA11	FASCICLIN-like arabinogalactan-protein 11
Pavir.6KG112500	M1	.	.
Pavir.6KG112700	M1	.	.	ATMG00090		structural constituent of ribosome;protein binding
Pavir.6KG113800	M1	.	.
Pavir.6KG113900	M1	.	.	ATMG01190		ATP synthase subunit 1
Pavir.6KG114400	M1	.	.	AT2G07727		Di-haem cytochrome, transmembrane;Cytochrome b/b6, C-terminal
Pavir.6KG127100	M1	.	.	AT3G04730	IAA16	indoleacetic acid-induced protein 16
Pavir.6KG130800	M1	.	.	AT4G08950	EXO	Phosphate-responsive 1 family protein
Pavir.6KG137300	M1	.	.	AT4G24630		DHHC-type zinc finger family protein
Pavir.6KG143400	M1	.	.	AT2G24170		Endomembrane protein 70 protein family
Pavir.6KG144400	M1	.	.	AT2G24230		Leucine-rich repeat protein kinase family protein
Pavir.6KG151400	M1	.	.	AT5G58000		Reticulon family protein
Pavir.6KG154400	M1	.	.	AT3G21240	4CL2,AT4CL2	4-coumarate:CoA ligase 2
Pavir.6KG155500	M1	.	.	AT1G79660
Pavir.6KG157300	M1	.	.
Pavir.6KG168900	M1	.	.	AT5G49920		Octicosapeptide/Phox/Bem1p family protein
Pavir.6KG169000	M1	.	.
Pavir.6KG177100	M1	.	.	AT5G57670		Protein kinase superfamily protein
Pavir.6KG177200	M1	.	.	AT2G33380	CLO-3,RD20	Caleosin-related family protein
Pavir.6KG182000	M1	.	.	AT5G57740	XBAT32	XB3 ortholog 2 in Arabidopsis thaliana
Pavir.6KG186100	M1	.	.	AT5G57560	TCH4,XTH22	Xyloglucan endotransglucosylase/hydrolase family protein
Pavir.6KG188500	M1	.	.	AT1G16860		Ubiquitin-specific protease family C19-related protein
Pavir.6KG189400	M1	.	.	AT4G30210	AR2,ATR2	P450 reductase 2
Pavir.6KG192100	M1	.	.	AT3G23570		alpha/beta-Hydrolases superfamily protein
Pavir.6KG216700	M1	.	.	AT2G25110	AtSDF2,ATSDL,SDF2	stromal cell-derived factor 2-like protein precursor
Pavir.6KG225600	M1	.	.	AT4G10960	UGE5	UDP-D-glucose/UDP-D-galactose 4-epimerase 5
Pavir.6KG226400	M1	.	.	AT4G12730	FLA2	FASCICLIN-like arabinogalactan 2
Pavir.6KG231200	M1	.	.	AT3G46730		NB-ARC domain-containing disease resistance protein
Pavir.6KG232600	M1	.	.	AT1G60660	ATCB5LP,B5 #5,CB5LP	cytochrome B5-like protein
Pavir.6KG234400	M1	.	.	AT1G23760	JP630,PG3	BURP domain-containing protein
Pavir.6KG241700	M1	.	.	AT2G46760		D-arabinono-1,4-lactone oxidase family protein
Pavir.6KG251700	M1	.	.	AT5G62890		Xanthine/uracil permease family protein
Pavir.6KG263200	M1	.	.	AT3G15380		Plasma-membrane choline transporter family protein
Pavir.6KG269200	M1	.	.	AT4G16450
Pavir.6KG271300	M1	.	.	AT1G74440		Protein of unknown function (DUF962)
Pavir.6KG273600	M1	ZF-HD	.	AT1G74660	MIF1	mini zinc finger 1
Pavir.6KG279900	M1	.	.	AT1G15950	ATCCR1,CCR1,IRX4	cinnamoyl coa reductase 1
Pavir.6KG280100	M1	.	.
Pavir.6KG280700	M1	.	.	AT5G10870	ATCM2,CM2	chorismate mutase 2
Pavir.6KG282600	M1	.	.	AT5G66560		Phototropic-responsive NPH3 family protein
Pavir.6KG284400	M1	.	.
Pavir.6KG284800	M1	.	.	AT1G17745	PGDH	D-3-phosphoglycerate dehydrogenase
Pavir.6KG285400	M1	.	.	AT3G43270		Plant invertase/pectin methylesterase inhibitor superfamily
Pavir.6KG287500	M1	.	.	AT3G14240		Subtilase family protein
Pavir.6KG290900	M1	.	.	AT1G19230		Riboflavin synthase-like superfamily protein
Pavir.6KG303200	M1	.	.	AT2G04780	FLA7	FASCICLIN-like arabinoogalactan 7
Pavir.6KG309900	M1	.	.	AT1G47480		alpha/beta-Hydrolases superfamily protein
Pavir.6KG316000	M1	.	.	AT2G10940		Bifunctional inhibitor/lipid-transfer protein/seed storage 2S albumin superfamily protein
Pavir.6KG323300	M1	ARF	.	AT2G33860	ARF3,ETT	Transcriptional factor B3 family protein / auxin-responsive factor AUX/IAA-related
Pavir.6KG332800	M1	.	.	AT5G08130	BIM1	basic helix-loop-helix (bHLH) DNA-binding superfamily protein
Pavir.6KG333600	M1	.	.
Pavir.6KG339700	M1	.	.	AT2G21520		Sec14p-like phosphatidylinositol transfer family protein
Pavir.6KG340600	M1	.	.
Pavir.6KG346600	M1	.	.	AT1G08760		Plant protein of unknown function (DUF936)
Pavir.6KG346700	M1	.	.
Pavir.6KG349500	M1	.	.	AT1G08250	ADT6	arogenate dehydratase 6
Pavir.6KG349900	M1	.	.	AT2G44310		Calcium-binding EF-hand family protein
Pavir.6KG350000	M1	.	.	AT2G44310		Calcium-binding EF-hand family protein
Pavir.6KG351800	M1	.	.
Pavir.6KG352700	M1	.	.	AT5G47560	ATSDAT,ATTDT,TDT	tonoplast dicarboxylate transporter
Pavir.6KG355700	M1	.	.	AT5G12900
Pavir.6KG356900	M1	.	.	AT2G19090		Protein of unknown function (DUF630 and DUF632)
Pavir.6KG361600	M1	.	.	AT5G06740		Concanavalin A-like lectin protein kinase family protein
Pavir.6KG362300	M1	.	.	AT5G63870	ATPP7,PP7	serine/threonine phosphatase 7
Pavir.6KG362900	M1	.	.	AT1G76490	HMG1,HMGR1	hydroxy methylglutaryl CoA reductase 1
Pavir.6KG365400	M1	.	.	AT1G64940	CYP89A6	cytochrome P450, family 87, subfamily A, polypeptide 6
Pavir.6KG365500	M1	.	.	AT4G35320
Pavir.6KG366600	M1	.	KUP	AT4G13420	ATHAK5,HAK5	high affinity K+ transporter 5
Pavir.6KG372800	M1	.	.	AT3G25290		Auxin-responsive family protein
Pavir.6KG373000	M1	.	.	AT3G07390	AIR12	auxin-responsive family protein
Pavir.6KG373200	M1	bHLH	.	AT3G07340		basic helix-loop-helix (bHLH) DNA-binding superfamily protein
Pavir.6KG375200	M1	.	.	AT2G43130	ARA-4,ARA4,ATRAB11F,ATRABA5C,RABA5C	P-loop containing nucleoside triphosphate hydrolases superfamily protein
Pavir.6KG376900	M1	.	.	AT5G36290		Uncharacterized protein family (UPF0016)
Pavir.6KG380100	M1	.	.	AT1G27970	NTF2B	nuclear transport factor 2B
Pavir.6KG380600	M1	.	.	AT4G37530		Peroxidase superfamily protein
Pavir.6KG381900	M1	.	.	AT5G14790		ARM repeat superfamily protein
Pavir.6KG386200	M1	.	.
Pavir.6KG394700	M1	bZIP	.	AT4G38900		Basic-leucine zipper (bZIP) transcription factor family protein
Pavir.6KG396100	M1	.	.	AT3G05545		RING/U-box superfamily protein
Pavir.6KG397000	M1	.	.	AT5G52060	ATBAG1,BAG1	BCL-2-associated athanogene 1
Pavir.6KG397600	M1	.	.	AT5G07250	ATRBL3,RBL3	RHOMBOID-like protein 3
Pavir.6KG406100	M1	.	.	AT5G50260		Cysteine proteinases superfamily protein
Pavir.6KG408100	M1	.	.	AT4G33790	CER4,FAR3,G7	Jojoba acyl CoA reductase-related male sterility protein
Pavir.6KG411000	M1	.	.	AT5G23940	DCR,EMB3009,PEL3	HXXXD-type acyl-transferase family protein
Pavir.6KG411500	M1	.	.	AT1G77760	GNR1,NIA1,NR1	nitrate reductase 1
Pavir.6KG413700	M1	.	.	AT5G23950		Calcium-dependent lipid-binding (CaLB domain) family protein
Pavir.6KG414900	M1	.	.	AT2G36910	ABCB1,ATPGP1,PGP1	ATP binding cassette subfamily B1
Pavir.6KG417600	M1	.	.	AT5G13700	APAO,ATPAO1,PAO1	polyamine oxidase 1
Pavir.6NG003800	M1	.	.	AT3G15380		Plasma-membrane choline transporter family protein
Pavir.6NG004700	M1	.	.	AT3G44220		Late embryogenesis abundant (LEA) hydroxyproline-rich glycoprotein family
Pavir.6NG012700	M1	.	.	AT5G47850	CCR4	CRINKLY4 related 4
Pavir.6NG016000	M1	.	.	AT4G13940	ATSAHH1,EMB1395,HOG1,MEE58,SAHH1	S-adenosyl-L-homocysteine hydrolase
Pavir.6NG016500	M1	.	.	AT1G32930		Galactosyltransferase family protein
Pavir.6NG017400	M1	.	.	AT1G12420	ACR8	ACT domain repeat 8
Pavir.6NG019500	M1	.	.	AT3G27330		zinc finger (C3HC4-type RING finger) family protein
Pavir.6NG024100	M1	.	MGT	AT2G04305		Magnesium transporter CorA-like family protein
Pavir.6NG031000	M1	.	.	AT4G21350	B80,PUB8	plant U-box 8
Pavir.6NG042700	M1	.	.	AT3G23820	GAE6	UDP-D-glucuronate 4-epimerase 6
Pavir.6NG060500	M1	.	.	AT5G54160	ATOMT1,OMT1	O-methyltransferase 1
Pavir.6NG063400	M1	.	.	AT5G16910	ATCSLD2,CSLD2	cellulose-synthase like D2
Pavir.6NG065000	M1	.	.	AT5G25530		DNAJ heat shock family protein
Pavir.6NG066000	M1	.	.	AT1G31812	ACBP,ACBP6	acyl-CoA-binding protein 6
Pavir.6NG072000	M1	.	PTR	AT1G12110	ATNRT1,B-1,CHL1,CHL1-1,NRT1,NRT1.1	nitrate transporter 1.1
Pavir.6NG088100	M1	.	.
Pavir.6NG092300	M1	.	.	AT1G79040	PSBR	photosystem II subunit R
Pavir.6NG112400	M1	.	.	AT1G74920	ALDH10A8	aldehyde dehydrogenase 10A8
Pavir.6NG120800	M1	.	Major_Facilitator	AT5G10190		Major facilitator superfamily protein
Pavir.6NG121000	M1	.	.	AT2G46740		D-arabinono-1,4-lactone oxidase family protein
Pavir.6NG122200	M1	.	.	AT5G57560	TCH4,XTH22	Xyloglucan endotransglucosylase/hydrolase family protein
Pavir.6NG129700	M1	.	.	AT5G57560	TCH4,XTH22	Xyloglucan endotransglucosylase/hydrolase family protein
Pavir.6NG136900	M1	.	.	AT5G16040		Regulator of chromosome condensation (RCC1) family protein
Pavir.6NG138200	M1	.	.	AT3G62160		HXXXD-type acyl-transferase family protein
Pavir.6NG139800	M1	.	.	AT4G35160		O-methyltransferase family protein
Pavir.6NG150000	M1	.	.	AT5G22400		Rho GTPase activating protein with PAK-box/P21-Rho-binding domain
Pavir.6NG153400	M1	.	.	AT4G08950	EXO	Phosphate-responsive 1 family protein
Pavir.6NG155000	M1	.	.	AT4G39730		Lipase/lipooxygenase, PLAT/LH2 family protein
Pavir.6NG160500	M1	.	.	AT3G53990		Adenine nucleotide alpha hydrolases-like superfamily protein
Pavir.6NG160700	M1	.	.	AT3G51850	CPK13	calcium-dependent protein kinase 13
Pavir.6NG162600	M1	.	.	AT4G10960	UGE5	UDP-D-glucose/UDP-D-galactose 4-epimerase 5
Pavir.6NG164400	M1	.	.	AT5G01640	PRA1.B5	prenylated RAB acceptor 1.B5
Pavir.6NG169100	M1	.	.	AT5G58000		Reticulon family protein
Pavir.6NG171100	M1	.	.	AT2G15480	UGT73B5	UDP-glucosyl transferase 73B5
Pavir.6NG176100	M1	.	.	AT5G15490		UDP-glucose 6-dehydrogenase family protein
Pavir.6NG190400	M1	.	.	AT4G12730	FLA2	FASCICLIN-like arabinogalactan 2
Pavir.6NG191500	M1	.	.	AT4G30210	AR2,ATR2	P450 reductase 2
Pavir.6NG195400	M1	.	.	AT5G57550	XTH25,XTR3	xyloglucan endotransglucosylase/hydrolase 25
Pavir.6NG205300	M1	.	.	AT5G59890	ADF4,ATADF4	actin depolymerizing factor 4
Pavir.6NG207600	M1	.	.	AT4G23310	CRK23	cysteine-rich RLK (RECEPTOR-like protein kinase) 23
Pavir.6NG211300	M1	.	.	AT5G05670		signal recognition particle binding
Pavir.6NG212900	M1	.	.	AT2G25800		Protein of unknown function (DUF810)
Pavir.6NG224100	M1	.	.	AT3G21240	4CL2,AT4CL2	4-coumarate:CoA ligase 2
Pavir.6NG224400	M1	.	.	AT5G48300	ADG1,APS1	ADP glucose pyrophosphorylase 1
Pavir.6NG233800	M1	.	.	AT3G25130
Pavir.6NG236100	M1	.	.	AT2G23950		Leucine-rich repeat protein kinase family protein
Pavir.6NG237200	M1	.	.	AT2G18650	MEE16	RING/U-box superfamily protein
Pavir.6NG241100	M1	.	.	AT1G19230		Riboflavin synthase-like superfamily protein
Pavir.6NG256800	M1	.	.	AT5G08680		ATP synthase alpha/beta family protein
Pavir.6NG257000	M1	.	.	AT3G09740	ATSYP71,SYP71	syntaxin of plants 71
Pavir.6NG257800	M1	.	.	AT1G15110		phosphatidyl serine synthase family protein
Pavir.6NG264300	M1	.	.	AT2G21520		Sec14p-like phosphatidylinositol transfer family protein
Pavir.6NG264600	M1	.	.	AT4G34050	CCoAOMT1	S-adenosyl-L-methionine-dependent methyltransferases superfamily protein
Pavir.6NG266800	M1	.	.
Pavir.6NG266900	M1	.	.	AT1G13635		DNA glycosylase superfamily protein
Pavir.6NG267300	M1	bHLH	.	AT5G08130	BIM1	basic helix-loop-helix (bHLH) DNA-binding superfamily protein
Pavir.6NG273500	M1	.	.	AT2G03200		Eukaryotic aspartyl protease family protein
Pavir.6NG274200	M1	.	.	AT1G08080	ACA7,ATACA7	alpha carbonic anhydrase 7
Pavir.6NG279000	M1	.	.	AT2G32300	UCC1	uclacyanin 1
Pavir.6NG284100	M1	.	.	AT4G38080		hydroxyproline-rich glycoprotein family protein
Pavir.6NG292500	M1	.	.	AT5G15080		Protein kinase superfamily protein
Pavir.6NG298700	M1	.	.	AT5G56940		Ribosomal protein S16 family protein
Pavir.6NG306200	M1	.	.	AT3G07390	AIR12	auxin-responsive family protein
Pavir.6NG309300	M1	.	.	AT1G05850	ATCTL1,CTL1,ELP,ELP1,ERH2,HOT2,POM1	Chitinase family protein
Pavir.6NG312200	M1	.	.
Pavir.6NG323300	M1	.	.	AT5G03880		Thioredoxin family protein
Pavir.6NG328000	M1	.	.	AT1G27970	NTF2B	nuclear transport factor 2B
Pavir.6NG328400	M1	.	.	AT4G37530		Peroxidase superfamily protein
Pavir.6NG329600	M1	.	.	AT5G14790		ARM repeat superfamily protein
Pavir.6NG344200	M1	bZIP	.	AT4G38900		Basic-leucine zipper (bZIP) transcription factor family protein
Pavir.6NG345900	M1	.	.	AT5G52060	ATBAG1,BAG1	BCL-2-associated athanogene 1
Pavir.6NG346400	M1	.	.	AT1G63120	ATRBL2,RBL2	RHOMBOID-like 2
Pavir.6NG348800	M1	.	.
Pavir.6NG351900	M1	.	.	AT3G51150		ATP binding microtubule motor family protein
Pavir.6NG354400	M1	.	.	AT1G54630	ACP3	acyl carrier protein 3
Pavir.6NG356600	M1	.	.	AT2G17080		Arabidopsis protein of unknown function (DUF241)
Pavir.6NG364900	M1	.	.	AT2G36910	ABCB1,ATPGP1,PGP1	ATP binding cassette subfamily B1
Pavir.6NG369800	M1	.	.	AT1G03430	AHP5	histidine-containing phosphotransfer factor 5
Pavir.7KG007000	M1	.	.	AT1G19330
Pavir.7KG009700	M1	.	.	AT5G24090	ATCHIA,CHIA	chitinase A
Pavir.7KG015100	M1	.	.	AT4G12910	scpl20	serine carboxypeptidase-like 20
Pavir.7KG053300	M1	.	.	AT4G13710		Pectin lyase-like superfamily protein
Pavir.7KG056500	M1	.	.	AT3G61460	BRH1	brassinosteroid-responsive RING-H2
Pavir.7KG059100	M1	.	.
Pavir.7KG060300	M1	.	.	AT5G39380		Plant calmodulin-binding protein-related
Pavir.7KG083600	M1	.	.	AT5G06900	CYP93D1	cytochrome P450, family 93, subfamily D, polypeptide 1
Pavir.7KG099000	M1	.	.	AT1G20225		Thioredoxin superfamily protein
Pavir.7KG106500	M1	.	.	AT1G63310
Pavir.7KG113200	M1	.	.	AT2G43180		Phosphoenolpyruvate carboxylase family protein
Pavir.7KG122200	M1	.	.	AT3G52920		Family of unknown function (DUF662)
Pavir.7KG122300	M1	S1Fa-like	.	AT2G37120		S1FA-like DNA-binding protein
Pavir.7KG126200	M1	.	.
Pavir.7KG131900	M1	.	.	AT3G27210
Pavir.7KG139300	M1	.	.
Pavir.7KG143300	M1	.	.	AT3G44220		Late embryogenesis abundant (LEA) hydroxyproline-rich glycoprotein family
Pavir.7KG147800	M1	.	.	AT1G09200		Histone superfamily protein
Pavir.7KG156500	M1	.	.	AT1G01540		Protein kinase superfamily protein
Pavir.7KG157900	M1	.	.	AT1G45688
Pavir.7KG160700	M1	.	.
Pavir.7KG170700	M1	.	.	AT3G11730	ATFP8,ATRABD1,RABD1	Ras-related small GTP-binding family protein
Pavir.7KG178200	M1	.	.	AT2G03200		Eukaryotic aspartyl protease family protein
Pavir.7KG182300	M1	.	.
Pavir.7KG183800	M1	.	Major_Facilitator	AT1G34580		Major facilitator superfamily protein
Pavir.7KG186000	M1	.	.	AT4G39640	GGT1	gamma-glutamyl transpeptidase 1
Pavir.7KG186800	M1	.	.	AT3G28860	ABCB19,ATABCB19,ATMDR1,ATMDR11,ATPGP19,MDR1,MDR11,PGP19	ATP binding cassette subfamily B19
Pavir.7KG190800	M1	.	.	AT1G25530		Transmembrane amino acid transporter family protein
Pavir.7KG191500	M1	.	.	AT1G48480	RKL1	receptor-like kinase 1
Pavir.7KG195800	M1	.	.	AT5G14920		Gibberellin-regulated family protein
Pavir.7KG196300	M1	.	.	AT1G24020	MLP423	MLP-like protein 423
Pavir.7KG199800	M1	.	.	AT5G63530	ATFP3,FP3	farnesylated protein 3
Pavir.7KG206200	M1	.	.	AT2G15080	AtRLP19,RLP19	receptor like protein 19
Pavir.7KG207900	M1	.	.
Pavir.7KG210700	M1	.	.	AT1G67730	ATKCR1,KCR1,YBR159	beta-ketoacyl reductase 1
Pavir.7KG211400	M1	.	.	AT4G24820		26S proteasome, regulatory subunit Rpn7;Proteasome component (PCI) domain
Pavir.7KG220500	M1	.	.	AT1G05710		basic helix-loop-helix (bHLH) DNA-binding superfamily protein
Pavir.7KG220600	M1	.	.
Pavir.7KG220700	M1	.	.
Pavir.7KG223100	M1	.	.	AT3G07570		Cytochrome b561/ferric reductase transmembrane with DOMON related domain
Pavir.7KG223900	M1	.	.	AT5G16250
Pavir.7KG224200	M1	.	.	AT1G65610	ATGH9A2,KOR2	Six-hairpin glycosidases superfamily protein
Pavir.7KG227400	M1	.	.	AT5G25050		Major facilitator superfamily protein
Pavir.7KG229400	M1	.	.	AT5G57970		DNA glycosylase superfamily protein
Pavir.7KG232800	M1	.	.
Pavir.7KG236900	M1	ARF	.	AT4G30080	ARF16	auxin response factor 16
Pavir.7KG237200	M1	.	.	AT2G28315		Nucleotide/sugar transporter family protein
Pavir.7KG238100	M1	.	.
Pavir.7KG238900	M1	.	.	AT1G08650	ATPPCK1,PPCK1	phosphoenolpyruvate carboxylase kinase 1
Pavir.7KG240300	M1	.	.	AT4G14340	CKI1,CKL11	casein kinase I
Pavir.7KG241900	M1	.	.	AT1G04020	ATBARD1,BARD1,ROW1	breast cancer associated RING 1
Pavir.7KG242100	M1	.	.	AT2G33385	arpc2b	actin-related protein C2B
Pavir.7KG244200	M1	.	.	AT2G20300	ALE2	Protein kinase superfamily protein
[truncated: 36,040 more rows]

## Sheet: Module Enrichment GO.BP
		Fisher's Exact Test p-values
		M1	M2	M3	M4	M5	M6	M7	M8	M9	M10	M11
GO:0006412	translation	1	0.84	0.5355	0.56849	1e-30	1	1	1	1	0.99995	.
GO:0006979	response to oxidative stress	3.5e-20	0.9998	0.82318	0.99813	0.92795	0.73196	0.98033	0.71921	.	0.25467	.
GO:0005975	carbohydrate metabolic process	2.5e-17	0.7244	0.99804	0.99886	0.99989	0.88184	0.02594	0.69159	0.99594	0.98522	0.487
GO:0055114	oxidation-reduction process	1.5e-16	0.9429	0.25513	0.99996	1	0.43416	0.78165	0.00212	0.99999	0.05469	0.949
GO:0006468	protein phosphorylation	0.31209	0.0015	0.23743	1	1	2.5e-13	0.00424	0.2653	0.93311	0.01603	0.563
GO:0006073	cellular glucan metabolic process	2.1e-11	0.9093	1	.	.	0.53731	1	0.28255	1	1	.
GO:0006633	fatty acid biosynthetic process	1.4e-10	0.999	0.6088	0.96616	.	0.86213	0.98113	0.41194	0.78706	.	.
GO:0009607	response to biotic stimulus	0.94597	.	0.71276	0.96379	.	1	3.3e-10	1	.	.	.
GO:0006357	regulation of transcription by RNA polym...	.	0.801	0.17621	0.05777	.	.	0.66185	.	1.6e-09	.	.
GO:0006457	protein folding	0.99955	0.2229	0.73005	4.7e-09	0.96979	0.99999	0.33434	0.77331	0.61215	.	.
GO:0007018	microtubule-based movement	7.2e-09	0.0665	0.98834	0.99979	.	0.91556	0.98113	0.99505	0.94652	.	.
GO:0006414	translational elongation	1	0.8884	0.27232	0.44127	1.8e-07	.	0.82161	.	0.20391	.	.
GO:0009765	photosynthesis, light harvesting	3.9e-07	0.8891	.	0.67845	.	.	.	.	.	.	0.053
GO:0006396	RNA processing	0.99998	0.2366	0.998	6.4e-07	0.94945	0.79835	0.92195	0.89624	0.00385	1	.
GO:0006334	nucleosome assembly	0.94073	0.9735	0.83476	8.7e-07	0.03862	.	0.84989	0.81666	.	.	.
GO:0042545	cell wall modification	1e-06	0.8717	.	0.93327	.	0.44476	0.84989	0.81666	.	.	.
GO:0016226	iron-sulfur cluster assembly	0.9915	0.8891	0.50958	2e-06	.	.	0.68297	.	.	.	.
GO:0006355	regulation of transcription, DNA-templat...	0.99777	0.9024	0.75255	0.99992	1	3e-06	0.09346	0.00125	6.7e-06	0.00014	0.054
GO:0006270	DNA replication initiation	4e-06	.	.	.	.	.	.	.	.	.	.
GO:0006364	rRNA processing	0.99917	0.6852	0.3259	8.5e-06	0.30749	0.99514	0.5199	.	.	.	.
GO:0005992	trehalose biosynthetic process	0.38189	0.5465	.	0.99892	.	0.01092	0.61937	9.4e-06	.	.	0.096
GO:0006952	defense response	0.52915	0.9747	0.81421	0.93144	.	0.61999	1.3e-05	0.87797	.	.	.
GO:0006508	proteolysis	1.5e-05	0.731	0.24197	0.36386	0.99998	0.93585	0.97318	0.99978	0.13241	0.28721	.
GO:0006351	transcription, DNA-templated	1	0.2193	0.98397	2.2e-05	0.99508	0.8363	0.91922	0.99836	0.03159	0.9728	1
GO:0006464	cellular protein modification process	1	0.8769	0.62337	3.6e-05	1	1	0.94295	0.72881	0.9895	1	1
GO:0031204	posttranslational protein targeting to m...	.	0.5849	.	0.77114	.	.	.	.	3.8e-05	.	.
GO:0000398	mRNA splicing, via spliceosome	1	0.6743	0.32301	0.00677	.	.	0.9679	1	3.9e-05	.	.
GO:0015986	ATP synthesis coupled proton transport	4.1e-05	0.0967	0.98818	0.91331	.	0.96551	.	0.4641	.	.	.
GO:0006810	transport	0.68958	0.2449	0.98358	0.97165	1	0.37225	4.8e-05	0.47462	0.8359	0.02869	0.026
GO:0009690	cytokinin metabolic process	0.94271	.	0.82034	.	.	0.00487	.	.	.	4.8e-05	.
GO:0048544	recognition of pollen	0.85928	0.7648	0.47191	0.99996	.	0.02699	5e-05	0.69078	0.92887	0.00716	.
GO:0055065	metal ion homeostasis	.	.	.	0.00013	.	.	.	.	.	.	.
GO:0009451	RNA modification	.	1	1	0.00013	1	1	1	.	1	.	.
GO:0006535	cysteine biosynthetic process from serin...	.	.	0.63256	.	.	0.53216	0.33093	.	.	0.0002	0.019
GO:0016573	histone acetylation	.	0.7327	0.48861	0.62454	.	.	.	0.11848	0.00025	.	.
GO:0006096	glycolytic process	0.83224	0.196	0.90741	0.34702	0.64666	0.53211	0.97337	0.00029	0.9347	.	.
GO:0006281	DNA repair	1	0.0924	0.14424	0.00029	1	0.99999	0.84488	0.91163	0.10953	0.86195	.
GO:0006164	purine nucleotide biosynthetic process	1	0.7312	0.00032	0.624	1	0.35445	1	1	1	1	.
GO:0006506	GPI anchor biosynthetic process	.	0.3075	0.95689	0.00034	.	.	0.78801	.	.	0.39295	.
GO:0010468	regulation of gene expression	1	0.7353	0.82185	0.1348	1	1	1	1	0.0004	1	1
GO:0000956	nuclear-transcribed mRNA catabolic proce...	.	.	.	0.26714	.	.	.	.	0.00041	.	.
GO:0006730	one-carbon metabolic process	0.00043	.	.	.	.	.	.	.	.	.	.
GO:0006511	ubiquitin-dependent protein catabolic pr...	0.99897	0.5512	0.66721	0.00046	.	0.98471	0.99062	0.78316	0.10943	0.88585	.
GO:0009435	NAD biosynthetic process	.	.	.	0.00046	.	.	0.36827	.	.	.	.
GO:0019752	carboxylic acid metabolic process	0.81886	0.8282	0.99745	0.7304	1	0.02565	0.00049	0.80679	1	1	1
GO:0016567	protein ubiquitination	0.90484	0.2377	0.12687	0.68943	.	0.00053	0.94767	0.99228	0.08419	0.91839	0.309
GO:0006400	tRNA modification	.	0.2124	0.3679	0.00056	.	.	0.73319	.	0.47899	.	.
GO:0042254	ribosome biogenesis	1	0.3444	0.01497	0.00227	0.00057	1	0.92891	.	.	.	.
GO:0007017	microtubule-based process	0.0006	0.8794	0.48362	0.52826	0.98696	0.87782	1	0.51767	1	.	.
GO:0006139	nucleobase-containing compound metabolic...	0.88659	0.7454	0.77723	0.00067	0.71847	0.99517	1	0.69703	0.08904	1	1
GO:0006807	nitrogen compound metabolic process	0.99926	0.0926	0.00069	0.92572	1	1	0.893	1	0.15822	1	1
GO:1901264	carbohydrate derivative transport	1	1	1	0.0008	.	1	.	.	.	1	.
GO:0015931	nucleobase-containing compound transport	.	.	1	0.0008	.	.	.	1	.	.	.
GO:0015979	photosynthesis	0.00083	0.8279	0.98121	0.4255	.	0.66492	0.93676	0.13215	.	.	1
GO:0030001	metal ion transport	0.1454	0.9441	0.96426	0.95783	0.99239	0.91799	0.00085	0.12002	0.98888	0.49716	0.346
GO:0006694	steroid biosynthetic process	0.00088	0.6747	0.99593	0.99995	0.71262	0.01978	0.81171	0.05184	.	.	.
GO:0007034	vacuolar transport	0.94597	.	0.49342	0.99313	.	0.00105	0.06075	0.15064	0.5349	.	.
GO:0001510	RNA methylation	.	0.628	.	0.00118	.	0.78122	.	.	.	.	.
GO:0009415	response to water	0.88287	.	0.34189	0.00119	.	.	.	.	.	.	.
GO:0006007	glucose catabolic process	.	0.6282	0.724	0.00119	.	.	.	.	.	.	.
GO:0006741	NADP biosynthetic process	.	.	0.724	0.00119	.	.	.	.	.	.	.
GO:0018342	protein prenylation	.	.	0.724	0.00119	.	.	.	.	.	.	.
GO:0030042	actin filament depolymerization	0.00145	0.8618	.	0.60464	.	0.85832	.	0.22676	.	.	.
GO:0006606	protein import into nucleus	0.88287	.	0.34189	0.80968	0.18737	.	.	.	0.0016	.	0.024
GO:0046907	intracellular transport	0.64799	1	0.00176	0.47425	1	0.88886	1	1	1	1	1
GO:0008033	tRNA processing	.	0.1943	0.32518	0.00177	0.52669	.	0.35574	0.98103	0.06342	0.41297	.
GO:0006397	mRNA processing	0.99935	0.8146	0.6497	0.00179	.	1	0.17181	1	0.17607	0.89002	.
GO:0006754	ATP biosynthetic process	0.00199	1	1	1	1	1	1	1	1	.	.
GO:0009790	embryo development	.	.	0.23697	0.00209	.	.	.	.	.	.	.
GO:0006470	protein dephosphorylation	0.99915	0.9348	0.49678	0.12525	0.91464	0.00214	0.99756	0.1769	0.22631	0.83828	.
GO:0034655	nucleobase-containing compound catabolic...	1	1	1	1	1	1	1	0.00242	1	.	.
GO:0046131	pyrimidine ribonucleoside metabolic proc...	1	.	1	1	1	1	.	0.0025	.	.	.
GO:0006075	(1->3)-beta-D-glucan biosynthetic proces...	0.99797	0.2832	0.12266	.	.	0.94061	0.0026	.	0.16342	0.38161	.
GO:0010215	cellulose microfibril organization	0.00279	.	.	.	.	0.02032	.	.	.	.	.
GO:0006887	exocytosis	0.96241	0.6193	0.7208	0.95716	.	0.00302	0.27791	1	0.65193	0.76852	0.194
GO:0015940	pantothenate biosynthetic process	.	.	0.18485	0.66908	.	.	0.00304	.	.	.	.
GO:0006376	mRNA splice site selection	.	.	0.57605	0.66908	.	.	0.00304	.	0.15632	.	.
GO:0019439	aromatic compound catabolic process	1	1	1	0.26602	1	1	0.0031	1	0.32728	.	.
GO:0015991	ATP hydrolysis coupled proton transport	0.00319	0.5094	0.95001	0.03055	.	0.99248	.	.	.	.	.
GO:0006366	transcription by RNA polymerase II	.	1	1	0.00341	.	.	1	.	0.1281	.	.
GO:0070071	proton-transporting two-sector ATPase co...	.	.	0.51085	0.00346	.	.	.	.	.	.	.
GO:0006388	tRNA splicing, via endonucleolytic cleav...	.	.	0.51085	0.00346	.	.	.	.	.	.	.
GO:0031167	rRNA methylation	.	0.4228	.	0.00346	.	.	.	.	.	.	.
GO:0007264	small GTPase mediated signal transductio...	0.16077	0.9378	0.71596	0.91371	.	0.00375	0.95243	0.45458	.	.	.
GO:0009086	methionine biosynthetic process	0.00417	0.6282	0.724	.	.	0.62346	.	.	.	.	.
GO:0045454	cell redox homeostasis	0.98385	0.3932	0.6814	0.00445	0.38212	0.88684	0.04047	0.67264	0.87811	0.84057	0.386
GO:0016485	protein processing	1	1	0.96281	0.0048	.	1	.	0.6933	.	.	.
GO:0006814	sodium ion transport	.	0.5849	.	0.0048	.	.	0.36827	0.33692	.	.	.
GO:0006367	transcription initiation from RNA polyme...	.	0.4904	0.23349	0.00506	.	.	0.76217	.	0.50774	.	.
GO:0006289	nucleotide-excision repair	0.89098	0.8199	0.18088	0.00537	0.48779	.	0.81105	0.77475	.	0.41501	.
GO:0032787	monocarboxylic acid metabolic process	1	1	0.68053	0.77195	1	0.5814	0.37089	0.00545	1	0.43896	1
GO:0003333	amino acid transmembrane transport	0.9629	0.6906	0.10732	0.98861	.	0.5036	0.59903	0.00573	0.06714	0.26662	.
GO:0006637	acyl-CoA metabolic process	.	.	0.00588	0.84173	.	0.27481	.	0.08622	.	.	.
GO:0046173	polyol biosynthetic process	0.00608	.	.	0.7248	0.14901	.	.	.	.	.	.
GO:0006811	ion transport	0.22626	0.954	0.90303	0.96214	1	0.00608	0.46036	0.75933	0.55207	1	1
GO:0006614	SRP-dependent cotranslational protein ta...	0.96345	0.6833	0.95708	0.0065	.	0.90826	0.34951	0.67711	0.464	.	.
GO:0009082	branched-chain amino acid biosynthetic p...	.	.	0.63256	.	.	0.15668	.	0.30197	.	0.00659	.
GO:0008654	phospholipid biosynthetic process	0.71727	0.9108	1	0.00678	0.73802	0.67765	1	.	1	1	.
GO:0006631	fatty acid metabolic process	0.97699	1	0.00749	0.98578	.	0.82447	1	0.00693	0.36384	.	.
GO:0006635	fatty acid beta-oxidation	.	0.4228	.	.	.	0.41874	.	0.22644	0.00736	.	.
GO:0090305	nucleic acid phosphodiester bond hydroly...	.	1	0.00849	1	.	.	.	.	.	.	.
GO:0006556	S-adenosylmethionine biosynthetic proces...	0.00857	.	.	.	.	0.27481	.	0.40167	.	.	.
GO:0015914	phospholipid transport	.	0.9286	0.20792	0.92988	.	0.0086	0.14714	0.33966	.	.	.
GO:0032259	methylation	1	1	0.57565	0.00885	.	1	.	1	1	.	.
GO:0006626	protein targeting to mitochondrion	1	1	0.57609	0.00897	0.29239	.	.	.	.	.	.
GO:0090151	establishment of protein localization to...	.	.	0.57605	0.009	0.12916	.	.	.	.	.	.
GO:0006265	DNA topological change	0.99922	0.0098	0.09493	0.97203	.	.	.	0.78605	0.00924	.	.
GO:0009432	SOS response	.	.	0.34189	0.00931	.	.	.	.	.	.	.
GO:0006261	DNA-dependent DNA replication	0.00945	.	.	.	.	.	.	.	.	.	.
GO:0006448	regulation of translational elongation	0.90771	0.0095	1	0.60207	1	.	.	.	.	.	.
GO:0006820	anion transport	0.69783	0.0096	1	0.60371	1	1	1	1	1	1	1
GO:0016114	terpenoid biosynthetic process	0.97793	.	0.36116	0.52038	0.30853	.	0.0102	0.56043	0.36456	.	.
GO:0032774	RNA biosynthetic process	0.01028	1	1	1	1	1	1	1	1	1	1
GO:0006801	superoxide metabolic process	0.69077	0.2282	0.89866	0.01058	0.30853	.	0.60103	.	.	.	.
GO:0000272	polysaccharide catabolic process	0.44961	0.8278	.	0.01058	.	0.82393	0.60103	.	0.36456	.	.
GO:0051205	protein insertion into membrane	0.88282	0.8278	.	0.01058	.	0.82393	.	.	.	.	.
GO:0006413	translational initiation	0.99965	0.4889	0.85558	0.01072	0.63783	0.4779	0.71246	0.65391	0.713	.	.
GO:0001678	cellular glucose homeostasis	0.3585	0.2797	.	0.52122	.	.	.	0.0115	.	.	.
GO:0046835	carbohydrate phosphorylation	0.3585	0.2797	.	0.52122	.	.	.	0.0115	.	.	.
GO:0030244	cellulose biosynthetic process	0.01224	0.7694	0.46282	.	.	0.50894	0.42991	0.37641	.	.	.
GO:0001522	pseudouridine synthesis	.	0.4045	0.03354	0.12295	0.01267	.	0.89967	.	0.67845	.	.
GO:0009733	response to auxin	0.1645	0.7715	0.89791	0.99216	.	0.01303	0.35656	0.12042	0.65966	0.50479	.
GO:0006542	glutamine biosynthetic process	0.0134	.	.	0.13786	.	.	.	.	.	.	.
GO:0006383	transcription by RNA polymerase III	.	0.8278	0.01349	0.277	.	.	0.60103	.	0.36456	.	.
GO:0009116	nucleoside metabolic process	0.01362	0.7079	0.96282	0.91796	1	0.70088	1	0.10404	1	0.34583	.
GO:0009124	nucleoside monophosphate biosynthetic pr...	1	1	1	1	1	0.35247	1	0.01367	1	.	.
GO:0006529	asparagine biosynthetic process	.	.	.	0.60209	0.10885	.	.	.	.	0.08822	0.014
GO:0006571	tyrosine biosynthetic process	0.69613	.	0.51085	0.60209	.	.	.	0.22644	.	.	0.014
GO:0006890	retrograde vesicle-mediated transport, G...	0.90771	.	0.7608	0.84173	.	0.01406	.	0.40167	0.24673	.	.
GO:0006436	tryptophanyl-tRNA aminoacylation	.	0.5849	0.01408	0.13786	.	.	.	.	.	.	.
GO:1901701	cellular response to oxygen-containing c...	.	0.5849	0.01408	.	.	0.58028	.	0.05729	.	.	.
GO:0015693	magnesium ion transport	0.01456	0.6312	0.27221	0.87359	.	0.88599	.	0.64214	.	.	.
GO:0010038	response to metal ion	0.90771	0.0147	0.7608	0.52122	.	.	.	0.40167	.	.	.
GO:0000724	double-strand break repair via homologou...	.	0.1598	.	.	.	0.53216	.	.	0.01488	.	.
GO:0005985	sucrose metabolic process	0.5133	0.911	0.81168	0.01537	.	0.67657	1	.	.	1	.
GO:0006415	translational termination	.	0.2568	0.39941	0.01541	0.32354	.	.	0.30226	.	.	.
GO:0009231	riboflavin biosynthetic process	0.98261	0.2573	0.39953	0.01541	.	0.84206	.	.	.	.	.
GO:0006479	protein methylation	0.85328	0.9005	0.01564	0.48064	.	.	.	0.66038	1	.	.
GO:0009165	nucleotide biosynthetic process	1	0.3549	1	0.01643	1	1	1	1	1	1	.
GO:0000280	nuclear division	1	1	1	0.01668	.	1	.	.	1	1	.
GO:0015977	carbon fixation	0.76056	0.0177	0.57605	.	.	.	0.29138	.	.	.	.
GO:0006426	glycyl-tRNA aminoacylation	.	0.0177	.	.	.	0.11981	.	.	.	.	.
GO:0006570	tyrosine metabolic process	1	.	0.01774	1	.	.	.	1	.	.	1
GO:0009074	aromatic amino acid family catabolic pro...	.	.	0.01774	1	.	1	1	.	.	.	.
GO:0071805	potassium ion transmembrane transport	0.69015	0.5493	0.01784	0.91582	.	0.87485	0.74612	0.42027	0.14321	.	0.12
GO:0009245	lipid A biosynthetic process	.	.	0.63256	0.01822	.	.	.	.	0.17989	.	.
GO:0009113	purine nucleobase biosynthetic process	.	.	0.63256	0.01822	.	0.15668	.	.	.	.	.
GO:0006750	glutathione biosynthetic process	.	0.4228	0.01916	.	.	0.41874	.	.	.	.	.
GO:0016255	attachment of GPI anchor to protein	.	.	0.01916	0.19937	.	.	.	.	.	.	.
GO:0030071	regulation of mitotic metaphase/anaphase...	1	.	0.82034	0.52161	.	1	.	.	.	0.01951	.
GO:0035556	intracellular signal transduction	0.99977	0.9787	0.1599	0.5527	1	0.01963	1	0.40974	1	1	.
GO:0006228	UTP biosynthetic process	0.90771	.	0.7608	0.52122	0.02063	0.27481	.	0.40167	.	.	.
GO:0006241	CTP biosynthetic process	0.90771	.	0.7608	0.52122	0.02063	0.27481	.	0.40167	.	.	.
GO:0006183	GTP biosynthetic process	0.90771	.	0.7608	0.52122	0.02063	0.27481	.	0.40167	.	.	.
GO:0006165	nucleoside diphosphate phosphorylation	0.908	1	0.76157	0.52074	0.02066	0.27477	1	0.39737	1	.	.
GO:0006486	protein glycosylation	0.21326	0.8898	0.9382	0.54308	0.89391	0.02087	0.97464	0.87012	.	0.83435	.
GO:0006886	intracellular protein transport	0.51392	0.4325	0.36237	0.96322	1	0.98462	0.88884	0.56515	0.02128	0.45929	1
GO:0008152	metabolic process	0.36088	0.0571	0.02199	0.11944	0.76495	0.87593	0.52505	0.43844	0.84604	0.75477	1
GO:0006914	autophagy	.	0.8276	0.89845	0.02534	.	.	1	.	0.02231	.	.
GO:0045087	innate immune response	.	.	0.51085	0.60209	.	0.41874	.	0.02261	.	.	.
GO:1901658	glycosyl compound catabolic process	.	0.4228	.	.	.	0.08557	.	0.02261	.	.	.
GO:0009219	pyrimidine deoxyribonucleotide metabolic...	0.69613	.	.	.	.	0.41874	.	0.02261	.	.	.
GO:0009073	aromatic amino acid family biosynthetic ...	0.02273	0.1097	1	0.96385	.	0.10601	.	0.60269	.	.	1
GO:0006662	glycerol ether metabolic process	0.9862	0.7868	0.97306	0.0244	0.41442	0.7776	0.13063	0.19786	0.82797	.	0.156
GO:0030091	protein repair	0.42225	0.7016	0.79269	0.02544	.	.	.	0.43164	.	.	.
GO:0051603	proteolysis involved in cellular protein...	0.34698	0.3076	1	0.02678	.	0.94744	1	1	1	1	.
GO:0009094	L-phenylalanine biosynthetic process	0.3585	0.2797	.	0.84173	.	0.27481	.	0.40167	.	.	0.027
GO:0032957	inositol trisphosphate metabolic process	0.90771	0.2797	.	0.84173	.	0.27481	.	0.08622	0.24673	.	0.027
GO:0051260	protein homooligomerization	.	.	0.63256	0.7248	.	0.02764	.	.	.	.	.
GO:0015700	arsenite transport	.	.	0.51085	.	0.10885	0.41874	0.02776	.	.	.	.
GO:0050832	defense response to fungus	.	.	0.51085	0.19937	.	.	0.02776	.	.	.	.
GO:0005986	sucrose biosynthetic process	.	.	.	0.19937	.	.	0.02776	.	.	0.08822	.
GO:0031669	cellular response to nutrient levels	.	.	.	0.60209	.	.	0.02776	.	0.13207	.	.
GO:0016050	vesicle organization	.	1	.	1	.	.	.	.	0.02786	.	.
GO:0034728	nucleosome organization	1	1	1	0.02801	1	.	1	1	.	.	.
GO:0009168	purine ribonucleoside monophosphate bios...	1	1	1	0.02828	1	1	1	1	1	.	.
GO:1901070	guanosine-containing compound biosynthet...	1	.	1	0.02831	1	1	.	1	.	.	.
GO:0016458	gene silencing	1	1	1	0.02831	.	.	1	.	1	.	.
GO:0050658	RNA transport	.	.	1	0.02831	.	.	.	1	.	.	.
GO:0051656	establishment of organelle localization	.	1	.	0.02831	.	.	.	.	1	.	.
GO:0051259	protein complex oligomerization	.	.	1	0.02832	.	1	.	.	.	.	.
GO:0009100	glycoprotein metabolic process	1	1	1	0.02834	1	1	1	1	.	1	.
GO:0098813	nuclear chromosome segregation	1	1	1	0.02835	.	1	.	.	1	1	.
GO:0016053	organic acid biosynthetic process	1	1	1	0.02836	1	1	1	1	1	1	1
GO:0044087	regulation of cellular component biogene...	1	1	1	0.02836	.	1	.	.	.	.	.
GO:0051128	regulation of cellular component organiz...	1	1	1	0.02838	1	1	.	.	.	1	.
GO:0016560	protein import into peroxisome matrix, d...	.	0.0285	0.05456	0.7248	.	.	.	.	.	.	.
GO:0000105	histidine biosynthetic process	0.97198	0.1999	0.32243	0.02856	.	0.80373	.	.	.	.	.
GO:0006099	tricarboxylic acid cycle	0.75762	0.0292	0.82034	0.62454	.	.	0.49794	.	.	.	.
GO:0019222	regulation of metabolic process	1	1	1	0.0292	1	1	1	1	1	1	1
GO:0051252	regulation of RNA metabolic process	1	1	1	0.0294	1	1	1	1	1	1	1
GO:0006284	base-excision repair	0.02942	0.5935	0.91391	0.20461	0.48779	0.95714	0.81105	.	.	0.41501	.
GO:0006338	chromatin remodeling	0.9933	0.658	0.02951	0.70948	.	.	.	.	0.05651	.	.
GO:0043436	oxoacid metabolic process	1	0.7337	1	1	1	0.02965	1	1	1	1	1
GO:0055085	transmembrane transport	0.89564	0.8707	0.41005	0.03041	1	0.72545	0.12179	0.43236	0.9352	0.18986	0.039
GO:0000413	protein peptidyl-prolyl isomerization	0.86892	0.3252	0.86745	0.03055	0.64611	0.99248	0.92476	0.39302	0.13035	.	.
GO:0044271	cellular nitrogen compound biosynthetic ...	1	0.2816	1	1	1	0.03065	1	1	1	1	1
GO:0000226	microtubule cytoskeleton organization	0.2931	0.031	0.57959	0.99891	.	0.08102	.	0.92361	.	.	.
GO:0017038	protein import	1	1	0.07845	0.03147	1	.	.	.	1	.	1
GO:0071705	nitrogen compound transport	0.99548	0.4337	0.89759	1	1	1	0.0316	0.04238	1	0.34477	1
GO:0071702	organic substance transport	0.60268	0.6285	1	1	1	1	0.81353	0.03247	1	1	1
GO:0009755	hormone-mediated signaling pathway	.	.	0.03455	.	.	0.47852	.	0.0328	.	.	.
GO:0007275	multicellular organism development	0.03348	0.9682	0.96696	0.81214	.	0.10087	0.98878	0.43303	0.85026	0.76418	.
GO:0006090	pyruvate metabolic process	1	1	0.03415	0.2289	1	0.66217	1	0.39737	1	0.8599	.
GO:0006855	drug transmembrane transport	0.75075	0.0342	0.78041	0.67325	0.77722	0.50804	0.29613	0.22501	.	0.33434	.
GO:0031124	mRNA 3'-end processing	1	0.7327	0.03444	1	.	.	.	.	.	.	.
GO:0006378	mRNA polyadenylation	0.76056	.	0.03455	0.66908	.	.	.	.	.	.	.
GO:0033554	cellular response to stress	1	1	1	0.03528	0.11006	1	1	1	1	1	.
GO:0019438	aromatic compound biosynthetic process	1	0.6679	0.92589	0.03574	1	1	1	1	1	1	1
GO:0016049	cell growth	0.03575	.	0.64908	0.77803	.	0.07421	.	.	0.36456	.	.
GO:0030163	protein catabolic process	0.92808	0.7013	1	0.09589	.	1	0.47103	1	0.03587	1	.
GO:0006368	transcription elongation from RNA polyme...	.	.	0.79243	0.57487	.	.	.	.	0.03607	.	.
GO:0010508	positive regulation of autophagy	.	.	.	0.03642	.	.	.	.	0.13207	.	.
GO:0006402	mRNA catabolic process	0.9863	0.8618	0.92389	0.03762	.	0.56565	.	0.22676	1	.	.
GO:0000387	spliceosomal snRNP assembly	0.94271	0.3597	0.48861	0.03769	.	.	.	.	.	.	.
GO:0006122	mitochondrial electron transport, ubiqui...	0.03904	0.1462	0.8443	0.90899	.	.	.	.	.	.	.
GO:0006308	DNA catabolic process	0.03904	1	1	1	.	.	.	0.48715	.	.	.
GO:0009611	response to wounding	0.34341	.	0.57434	.	.	0.78122	0.03968	0.15316	0.32748	.	.
GO:0051716	cellular response to stimulus	0.83589	1	1	1	1	1	0.04012	1	1	1	.
GO:0051321	meiotic cell cycle	.	.	.	0.06383	.	.	0.04012	.	.	.	.
GO:0007015	actin filament organization	0.04024	0.1604	0.63323	1	.	1	.	1	.	.	.
GO:0007076	mitotic chromosome condensation	0.04062	0.5367	0.63256	.	.	.	.	.	.	.	.
GO:0046168	glycerol-3-phosphate catabolic process	0.22991	.	0.68154	.	.	0.04089	.	.	0.2028	.	.
GO:0030036	actin cytoskeleton organization	0.85017	1	1	0.40125	.	0.04109	.	1	0.77778	.	.
GO:0009725	response to hormone	0.19586	0.9184	0.87843	0.89235	.	0.04117	0.55974	0.40317	0.77143	0.6175	0.218
GO:0018193	peptidyl-amino acid modification	0.23099	0.0421	0.68171	0.76953	1	1	1	1	1	.	.
GO:0009832	plant-type cell wall biogenesis	0.04476	.	.	.	.	1	.	.	.	.	.
GO:0006555	methionine metabolic process	0.04478	1	1	.	.	1	.	.	.	.	.
GO:0010256	endomembrane system organization	0.04488	.	.	1	.	.	.	.	.	.	.
GO:0033692	cellular polysaccharide biosynthetic pro...	0.04488	1	1	.	.	1	1	1	1	1	.
GO:0044036	cell wall macromolecule metabolic proces...	0.0449	.	1	1	.	1	1	1	.	.	.
GO:0009064	glutamine family amino acid metabolic pr...	0.04491	1	1	1	.	1	1	1	.	1	.
GO:0009060	aerobic respiration	0.04493	1	1	1	.	.	1	.	.	.	.
GO:0043647	inositol phosphate metabolic process	0.04495	1	.	1	.	1	.	1	1	.	1
GO:0006310	DNA recombination	0.99866	0.4449	0.32619	0.14042	0.83129	0.99552	0.81105	0.54235	0.04497	0.41297	.
GO:0008272	sulfate transport	0.28347	0.5408	0.91218	0.95649	.	0.25136	0.62331	0.58246	.	.	0.045
GO:0000723	telomere maintenance	.	0.4725	0.61309	0.74583	.	.	0.0476	0.53725	.	.	.
GO:0034641	cellular nitrogen compound metabolic pro...	1	1	0.04772	0.39295	1	1	1	1	1	1	1
GO:0043161	proteasome-mediated ubiquitin-dependent ...	0.71196	0.7016	0.0478	0.57517	.	.	.	0.43164	.	.	.
GO:0000160	phosphorelay signal transduction system	0.99991	0.1674	0.70401	0.56723	0.39844	0.59139	0.04854	0.35335	0.23491	0.09708	.
GO:0051258	protein polymerization	1	0.2811	0.04857	1	.	1	.	.	.	.	.
GO:0097435	supramolecular fiber organization	1	0.2811	0.04866	1	.	1	.	1	.	.	.
GO:1902600	proton transmembrane transport	1	0.2803	0.04882	1	.	1	.	1	.	.	.
GO:0050790	regulation of catalytic activity	1	1	1	0.27826	.	1	1	1	0.04948	0.21319	.
GO:0030150	protein import into mitochondrial matrix	0.88287	0.6282	0.724	0.04951	.	.	.	.	.	.	.
GO:0006913	nucleocytoplasmic transport	1	0.8618	0.34168	0.04954	1	.	.	.	0.22363	.	1
GO:1901606	alpha-amino acid catabolic process	0.04994	.	0.44179	0.57518	.	1	1	.	.	.	.
GO:0006221	pyrimidine nucleotide biosynthetic proce...	0.90312	0.7874	0.68246	0.80654	1	0.53357	0.4492	0.05017	.	.	.
GO:0009058	biosynthetic process	0.89489	0.3058	0.16092	0.61182	1	0.05066	0.98716	0.79751	0.68301	0.69159	1
GO:0006418	tRNA aminoacylation for protein translat...	1	0.5844	0.05287	0.35758	1	0.99526	0.99684	0.99419	0.48062	0.8599	.
GO:0010033	response to organic substance	0.8106	0.5376	0.633	1	.	1	0.05399	1	0.18011	1	1
GO:0034508	centromere complex assembly	.	0.5367	0.05456	0.33479	.	.	.	.	.	.	.
GO:0009584	detection of visible light	.	.	0.05456	0.33479	.	.	.	.	0.17989	.	.
GO:0018298	protein-chromophore linkage	.	.	0.05456	0.33479	.	.	.	.	0.17989	.	.
GO:0015937	coenzyme A biosynthetic process	.	.	0.05456	.	.	.	0.33093	.	.	0.1213	.
GO:0031399	regulation of protein modification proce...	1	0.3559	0.43533	1	.	0.05494	1	.	1	1	.
GO:0016570	histone modification	1	1	0.57425	0.70925	.	.	.	1	0.05545	.	.
GO:0032502	developmental process	0.05566	0.7865	1	0.42663	.	0.78021	0.55408	1	1	0.22829	0.222
GO:0048278	vesicle docking	0.61435	0.0562	1	0.52139	.	1	.	1	.	.	.
GO:0043631	RNA polyadenylation	1	.	0.39219	1	.	0.50071	0.05623	0.56043	0.36456	.	.
GO:0043549	regulation of kinase activity	1	0.0563	1	1	.	1	0.20502	0.78605	1	1	.
GO:0006260	DNA replication	0.90867	0.3742	0.47191	0.0564	0.88359	0.99996	0.76941	.	0.92887	.	.
GO:0007033	vacuole organization	.	0.2807	1	1	.	.	1	.	0.05673	.	.
GO:0043094	cellular metabolic compound salvage	0.88287	0.6282	0.724	0.46283	.	0.05675	.	.	.	.	.
GO:0042128	nitrate assimilation	0.88287	.	0.724	0.80968	.	0.05675	.	0.07128	.	.	.
GO:0080090	regulation of primary metabolic process	1	0.057	1	1	1	1	0.2028	0.93685	1	1	1
GO:0042742	defense response to bacterium	.	.	0.68154	0.40043	.	0.58028	0.06955	0.05729	.	.	.
GO:0007205	protein kinase C-activating G-protein co...	0.9933	0.9007	0.13781	0.71132	.	0.05748	.	0.28341	.	0.32168	.
GO:0032012	regulation of ARF protein signal transdu...	.	0.4725	0.32243	0.93707	.	0.0604	.	0.17115	.	.	.
GO:0050789	regulation of biological process	1	0.0609	0.34675	1	1	0.60504	1	1	1	1	1
GO:0006812	cation transport	0.99708	0.9116	0.07008	0.0758	1	0.62186	0.06134	0.72933	0.76783	0.23861	1
GO:0006888	ER to Golgi vesicle-mediated transport	0.29334	0.9847	0.51884	0.9991	0.62936	0.99065	0.43302	0.06216	0.65881	0.5486	.
GO:0051225	spindle assembly	0.39691	0.0627	0.12883	.	.	0.46597	.	.	.	.	.
GO:0006821	chloride transport	0.97556	0.4626	0.63778	0.59297	.	0.92618	0.7481	0.70868	.	0.3583	0.063
GO:0043039	tRNA aminoacylation	1	1	0.57411	0.06352	1	1	1	1	1	1	.
GO:0006826	iron ion transport	.	0.4829	0.18485	0.06383	.	.	.	.	.	.	.
GO:0000737	DNA catabolic process, endonucleolytic	.	0.4829	0.18485	0.06383	.	.	.	.	.	.	.
GO:0006012	galactose metabolic process	.	.	0.18485	0.06383	.	0.47852	.	.	.	.	.
GO:0008295	spermidine biosynthetic process	0.37399	.	.	0.06383	.	.	.	.	.	0.10491	.
GO:0046034	ATP metabolic process	1	0.1213	0.57783	0.06399	1	1	1	1	1	.	.
GO:0006629	lipid metabolic process	0.39073	0.5956	0.0658	0.17662	1	0.55798	0.93869	0.1613	0.96544	0.72504	1
GO:0044282	small molecule catabolic process	0.98917	0.28	0.39288	0.84122	.	0.87298	1	0.06661	1	.	.
GO:0000910	cytokinesis	0.06723	0.5725	0.92389	0.60464	.	0.1061	.	0.60338	.	.	.
GO:0022904	respiratory electron transport chain	0.06727	0.4224	1	1	0.33972	.	.	.	.	.	.
GO:0048366	leaf development	0.06747	.	.	0.60209	.	.	.	.	.	.	.
GO:0042737	drug catabolic process	0.06747	.	0.13476	1	.	1	1	1	.	.	.
GO:0009186	deoxyribonucleoside diphosphate metaboli...	0.06747	0.4228	0.51085	.	.	.	.	.	.	.	.
GO:0032147	activation of protein kinase activity	0.06747	.	.	.	.	0.41874	.	.	.	.	.
GO:0060236	regulation of mitotic spindle organizati...	0.06747	.	.	.	.	0.41874	.	.	.	.	.
GO:0009298	GDP-mannose biosynthetic process	0.06785	.	.	.	.	0.19528	0.36827	.	.	.	.
GO:0080134	regulation of response to stress	.	.	0.43556	1	.	0.62346	.	0.07128	.	.	.
GO:0006188	IMP biosynthetic process	.	0.0773	0.7608	0.0718	.	0.27481	.	.	.	.	.
GO:0043648	dicarboxylic acid metabolic process	0.92713	1	1	0.52133	0.0751	1	1	1	1	1	.
GO:0051604	protein maturation	1	1	1	0.07516	.	1	.	1	0.52151	.	.
GO:0018205	peptidyl-lysine modification	1	1	1	0.07524	.	.	.	1	0.08028	.	.
GO:0007049	cell cycle	0.75518	0.7009	1	0.07659	.	0.46705	0.91618	1	0.61667	0.46525	.
GO:0009966	regulation of signal transduction	0.99424	0.0769	0.89852	0.77838	.	0.222	.	1	.	.	.
GO:0051188	cofactor biosynthetic process	0.97253	0.0774	0.76048	0.74229	1	1	1	1	1	1	.
GO:0006298	mismatch repair	0.99585	0.4342	0.60804	0.07803	.	0.91771	0.13398	.	0.47899	.	.
GO:0008299	isoprenoid biosynthetic process	0.07853	0.8911	0.56494	0.89566	1	0.28796	1	0.39284	1	.	.
GO:0006352	DNA-templated transcription, initiation	0.99966	0.5462	0.55837	0.07933	.	0.9904	0.61966	0.95885	0.08348	.	.
GO:0007010	cytoskeleton organization	0.19514	0.9198	0.96301	0.77175	.	0.07958	.	1	0.87456	.	.
GO:0016579	protein deubiquitination	0.90299	0.8458	0.39953	0.31796	.	0.84206	.	.	0.0803	.	.
GO:0006024	glycosaminoglycan biosynthetic process	.	0.4228	.	0.60209	.	0.08557	.	0.22644	.	.	.
GO:0015012	heparan sulfate proteoglycan biosyntheti...	.	0.4228	.	0.60209	.	0.08557	.	0.22644	.	.	.
GO:0051336	regulation of hydrolase activity	.	0.4228	0.51085	.	.	0.08557	.	0.22644	.	.	.
GO:0000266	mitochondrial fission	0.28735	.	.	.	.	0.08557	.	.	.	.	.
GO:0045901	positive regulation of translational elo...	.	0.0874	0.51085	0.60209	0.10885	.	.	.	.	.	.
GO:0045905	positive regulation of translational ter...	.	0.0874	0.51085	0.60209	0.10885	.	.	.	.	.	.
GO:0006452	translational frameshifting	.	0.0874	0.51085	0.60209	0.10885	.	.	.	.	.	.
GO:0048208	COPII vesicle coating	.	0.0874	.	0.60209	.	.	.	.	0.13207	.	.
GO:0046938	phytochelatin biosynthetic process	.	0.0874	0.51085	.	.	.	.	0.22644	.	.	.
GO:0006893	Golgi to plasma membrane transport	0.69613	0.0874	.	.	.	0.41874	.	0.22644	.	.	.
GO:0008610	lipid biosynthetic process	0.36757	1	0.08891	1	1	1	1	1	1	1	.
GO:0006520	cellular amino acid metabolic process	0.94262	0.1219	0.65472	0.66998	0.60788	0.67572	0.56292	0.0896	0.61952	0.50954	1
GO:0019538	protein metabolic process	0.99692	0.1981	0.35375	0.0939	1	0.91214	0.1584	0.72442	0.20888	1	1
GO:0008380	RNA splicing	0.88441	0.5074	0.792	0.09662	.	.	0.22333	1	1	.	.
GO:0010817	regulation of hormone levels	0.37927	.	1	.	.	1	.	0.09743	.	1	.
GO:0009628	response to abiotic stimulus	0.76807	.	0.63183	0.09744	1	.	1	.	1	.	.
GO:0042364	water-soluble vitamin biosynthetic proce...	0.95507	0.7599	1	0.09756	.	1	1	.	.	1	.
GO:0006537	glutamate biosynthetic process	.	0.5367	.	0.09803	.	0.53216	.	0.30197	.	0.1213	.

## Sheet: Module Enrichment GO.MF
		Fisher's Exact Test p-values
		M1	M2	M3	M4	M5	M6	M7	M8	M9	M10	M11
GO:0004553	hydrolase activity, hydrolyzing O-glycos...	1e-30	0.992	1	0.99998	0.99881	0.95154	0.51307	0.86992	0.99998	0.99273	0.778
GO:0003735	structural constituent of ribosome	1	0.8773	0.5679	0.77248	1e-30	1	1	1	1	0.9994	.
GO:0004601	peroxidase activity	7.7e-25	1	0.9701	0.99996	0.96877	0.6891	0.9864	0.77784	.	0.24241	.
GO:0020037	heme binding	6e-21	0.7679	0.2648	1	0.99944	0.79172	0.04468	0.02526	0.99996	0.09279	0.816
GO:0016747	transferase activity, transferring acyl ...	1.8e-20	1	0.9358	0.99998	.	0.67222	0.80049	0.36771	0.90604	0.60457	1
GO:0016788	hydrolase activity, acting on ester bond...	2.2e-20	0.8391	0.9991	0.99958	1	0.77282	0.97539	0.71442	0.99409	0.9213	0.878
GO:0043531	ADP binding	1	1.1e-18	0.5465	1	.	0.97312	0.10664	0.17828	0.98295	0.0124	0.811
GO:0003723	RNA binding	1	0.9846	0.0466	2.6e-15	0.0004	1	0.89707	0.99981	0.05346	0.99915	.
GO:0003676	nucleic acid binding	1	0.8228	0.0029	1.2e-14	0.47531	1	0.99906	0.99457	2.6e-10	0.99767	0.9
GO:0004672	protein kinase activity	0.01474	0.0134	0.3004	1	1	2e-12	0.00093	0.24859	0.99097	0.01477	0.7
GO:0016762	xyloglucan:xyloglucosyl transferase acti...	3.7e-12	0.9214	.	.	.	0.52567	.	0.28778	.	.	.
GO:0003700	DNA binding transcription factor activit...	0.50658	0.9284	0.9222	0.99996	0.99995	4.1e-12	0.07211	0.00022	0.69913	0.01772	0.884
GO:0008017	microtubule binding	4.6e-11	0.1286	0.9988	0.9997	.	0.28532	0.99123	0.98856	0.98204	.	.
GO:0004386	helicase activity	0.99944	0.8874	0.4666	0.10102	1	1	1	1	1.6e-10	1	.
GO:0003777	microtubule motor activity	6.2e-10	0.0886	0.9898	0.99986	.	0.90857	0.97531	0.99532	0.96349	.	.
GO:0005507	copper ion binding	7.4e-10	0.9254	0.5879	0.99827	.	0.79616	0.04725	0.90287	.	0.74998	.
GO:0019843	rRNA binding	0.97924	0.5347	0.3542	0.24929	1.5e-09	.	.	1	.	.	.
GO:0003746	translation elongation factor activity	.	0.5188	0.2431	0.43941	1e-08	.	0.74342	.	0.18574	.	.
GO:0004190	aspartic-type endopeptidase activity	1.8e-08	0.5621	0.9956	0.96292	.	0.01734	0.98378	0.99707	.	0.32883	.
GO:0003677	DNA binding	0.94337	0.4433	0.6416	0.47063	1	0.86335	0.94952	0.30083	5.8e-08	0.72015	0.695
GO:0051082	unfolded protein binding	0.99673	0.9153	0.1253	7.4e-08	.	0.95801	0.84713	0.61358	.	.	.
GO:0008168	methyltransferase activity	0.99912	0.9861	0.4979	1.5e-07	0.98374	0.55648	0.99773	0.49549	0.95156	0.99431	0.276
GO:0005515	protein binding	1	0.373	0.5295	0.02714	1	0.97016	0.537	0.34216	2.1e-07	0.82866	0.03
GO:0016779	nucleotidyltransferase activity	0.99384	0.7751	0.9481	2.2e-07	1	1	0.99473	1	0.80911	1	.
GO:0030599	pectinesterase activity	3e-07	0.8865	.	0.94117	.	0.43445	0.83404	0.82006	.	.	.
GO:0001104	RNA polymerase II transcription cofactor...	.	0.7895	0.1294	0.14881	.	0.93821	0.75702	.	8.8e-07	.	.
GO:0016491	oxidoreductase activity	1e-06	0.854	0.2289	0.74712	0.99999	0.72418	0.85898	0.02703	1	0.73197	1
GO:0005506	iron ion binding	1.3e-06	0.5404	0.1328	1	.	0.91283	0.0013	0.007	0.99881	0.29472	0.724
GO:0005089	Rho guanyl-nucleotide exchange factor ac...	3.9e-06	0.7477	0.8252	.	.	.	.	.	.	.	.
GO:0005524	ATP binding	0.99999	0.002	0.0436	0.92191	1	0.78595	0.44689	0.9768	4.5e-06	0.39476	0.321
GO:0016757	transferase activity, transferring glyco...	4.7e-06	0.9949	0.9986	0.99427	0.92415	0.06964	0.61671	0.87605	1	0.89561	.
GO:0015078	proton transmembrane transporter activit...	5.7e-06	0.5339	1	0.2487	.	0.97652	1	1	1	.	.
GO:0003697	single-stranded DNA binding	.	0.8515	0.7913	7.6e-06	0.42862	.	0.80458	.	.	.	.
GO:0004222	metalloendopeptidase activity	0.98963	0.9955	0.991	1.1e-05	.	0.71594	0.4565	0.42728	0.01581	.	.
GO:0035091	phosphatidylinositol binding	.	0.6259	0.7489	1.1e-05	.	0.58821	.	.	0.45621	.	.
GO:0008725	DNA-3-methyladenine glycosylase activity	1.7e-05	0.717	.	.	.	.	.	.	.	.	.
GO:0008270	zinc ion binding	0.99945	0.967	0.5324	0.00156	0.99997	0.07573	0.41847	0.24279	2.2e-05	0.48329	0.015
GO:0003712	transcription cofactor activity	1	0.9349	0.7914	0.34003	.	0.56925	0.61913	0.84776	2.2e-05	.	.
GO:0004185	serine-type carboxypeptidase activity	2.3e-05	0.5319	0.0188	0.99991	.	0.9905	0.24002	.	0.86766	0.68294	.
GO:0047262	polygalacturonate 4-alpha-galacturonosyl...	2.8e-05	0.9284	0.996	0.97087	.	0.18303	0.87362	.	.	0.49962	.
GO:0030170	pyridoxal phosphate binding	0.98903	0.4528	0.6939	0.80399	.	2.8e-05	0.19767	0.58712	0.98021	0.37809	.
GO:0046983	protein dimerization activity	0.00261	0.2791	0.9997	1	.	2.9e-05	0.6104	0.0966	0.94494	0.14019	0.534
GO:0008173	RNA methyltransferase activity	0.99977	0.4901	1	4.4e-05	.	0.75583	.	.	0.53584	.	.
GO:0019139	cytokinin dehydrogenase activity	0.92843	.	0.8252	.	.	0.0046	.	.	.	4.6e-05	.
GO:0003743	translation initiation factor activity	0.99959	0.734	0.8064	5.5e-05	0.03368	0.81282	0.87092	0.43046	0.87983	.	.
GO:0080019	fatty-acyl-CoA reductase (alcohol-formin...	7.7e-05	.	.	.	.	.	.	.	.	.	.
GO:0008565	protein transporter activity	0.93489	0.7469	0.8701	0.06756	0.47956	.	.	.	9.3e-05	.	0.106
GO:0008757	S-adenosylmethionine-dependent methyltra...	1	1	0.7295	0.00012	.	.	.	1	1	.	.
GO:0008097	5S rRNA binding	.	.	0.5818	.	0.00012	.	.	0.26773	.	.	.
GO:0017150	tRNA dihydrouridine synthase activity	.	.	0.7296	0.00012	.	.	0.38706	.	.	.	.
GO:0004402	histone acetyltransferase activity	0.97616	.	0.6907	0.81939	.	0.08616	.	0.21154	0.00014	.	.
GO:0000287	magnesium ion binding	0.99639	0.2273	0.0128	0.72846	0.95935	0.67174	0.5553	0.00015	0.99594	0.95615	0.422
GO:0051536	iron-sulfur cluster binding	0.50059	0.9935	0.6853	0.00016	.	0.77448	0.88014	0.99027	1	0.58793	.
GO:0016818	hydrolase activity, acting on acid anhyd...	0.9807	0.5956	0.2157	0.62045	1	1	1	0.60942	0.00016	1	1
GO:0043565	sequence-specific DNA binding	0.94175	0.7712	0.5509	0.90486	0.99435	0.00276	0.06009	0.00017	0.45179	0.00479	0.714
GO:0009001	serine O-acetyltransferase activity	.	.	0.6384	.	.	0.52722	0.31662	.	.	0.00019	0.022
GO:0015018	galactosylgalactosylxylosylprotein 3-bet...	0.00022	.	.	.	.	0.21702	.	.	.	.	.
GO:0008641	ubiquitin-like modifier activating enzym...	.	0.9364	0.2168	0.00024	.	0.44556	.	.	.	.	.
GO:0030145	manganese ion binding	.	0.3089	0.9269	0.00027	.	.	.	.	.	.	.
GO:0004013	adenosylhomocysteinase activity	0.0003	.	.	.	.	.	.	.	.	.	.
GO:0003871	5-methyltetrahydropteroyltriglutamate-ho...	0.00034	.	.	.	.	0.52722	.	.	.	.	.
GO:0004722	protein serine/threonine phosphatase act...	0.85952	0.9819	0.9284	0.21912	0.71148	0.00039	0.97549	0.07758	0.61385	0.69913	.
GO:0016705	oxidoreductase activity, acting on paire...	0.00101	0.4868	0.1167	1	0.99911	0.88764	0.00046	0.00831	0.97893	0.2088	0.7
GO:0004842	ubiquitin-protein transferase activity	0.97759	0.6516	0.3017	0.31573	.	0.00055	0.84807	0.98804	0.00049	0.94433	0.397
GO:0003779	actin binding	0.0005	0.9641	1	0.95543	.	0.88317	.	0.83784	0.67459	.	.
GO:0003854	3-beta-hydroxy-delta5-steroid dehydrogen...	0.00064	0.7493	0.9898	0.99984	0.57624	0.03922	0.70767	0.20244	.	.	.
GO:0003774	motor activity	0.99335	1	0.381	0.36855	.	1	0.7152	0.69899	0.00066	.	0.061
GO:0051998	protein carboxyl O-methyltransferase act...	.	.	0.5818	0.00079	.	.	.	.	.	.	.
GO:0016702	oxidoreductase activity, acting on singl...	0.8804	0.8641	0.2346	0.96639	.	0.0008	.	0.56509	.	.	.
GO:0004650	polygalacturonase activity	0.00081	0.8733	.	0.37959	.	.	0.6244	0.60747	.	.	.
GO:0005525	GTP binding	0.74774	0.9237	0.2333	0.00115	0.02687	0.30634	0.9827	0.98824	0.03312	0.97519	.
GO:0004556	alpha-amylase activity	.	.	.	.	.	0.65709	0.00127	0.01186	0.27425	.	.
GO:0004852	uroporphyrinogen-III synthase activity	.	.	.	0.6129	.	.	0.00136	.	.	0.087	.
GO:0003951	NAD+ kinase activity	.	.	0.7296	0.00138	.	.	.	.	.	.	.
GO:0004252	serine-type endopeptidase activity	0.00149	0.9184	0.2771	0.90806	0.89597	0.45755	0.4602	0.73901	0.53302	.	.
GO:0004097	catechol oxidase activity	0.00149	0.4976	.	.	.	.	.	.	.	.	.
GO:0005215	transporter activity	0.07864	0.3649	0.9976	0.98502	1	0.72453	0.0015	0.65056	0.93217	0.00707	0.045
GO:0004857	enzyme inhibitor activity	0.21254	0.8965	0.8235	0.9998	.	0.00151	0.89205	0.3443	1	0.52575	1
GO:0030955	potassium ion binding	0.91085	0.0555	0.8843	0.85178	.	0.7565	.	0.00159	.	.	.
GO:0004743	pyruvate kinase activity	0.91085	0.0555	0.8843	0.85178	.	0.7565	.	0.00159	.	.	.
GO:0043169	cation binding	1	0.824	0.6175	0.00162	1	0.79686	0.54389	1	1	1	1
GO:0022857	transmembrane transporter activity	0.48756	0.4113	0.906	0.99833	1	0.03092	0.00169	0.24889	1	0.02213	0.317
GO:0045300	acyl-[acyl-carrier-protein] desaturase a...	.	.	0.0018	.	.	.	.	0.00597	.	.	.
GO:0003843	1,3-beta-D-glucan synthase activity	0.99671	0.3094	0.1294	.	.	0.93821	0.002	.	0.19727	0.37723	.
GO:0005509	calcium ion binding	0.98105	0.2357	0.5571	0.97355	0.9601	0.00223	0.56241	0.02835	0.97382	0.95695	0.104
GO:0004784	superoxide dismutase activity	.	.	0.6384	0.00237	.	.	0.31662	.	.	.	.
GO:0008318	protein prenyltransferase activity	.	.	.	0.00237	.	.	.	.	.	.	.
GO:0008289	lipid binding	0.00251	1	0.4599	0.97809	.	0.21399	0.71988	0.69553	0.18493	1	1
GO:0031625	ubiquitin protein ligase binding	0.98464	0.34	0.9368	0.095	.	.	0.6443	.	0.0026	.	.
GO:0008661	1-deoxy-D-xylulose-5-phosphate synthase ...	0.7324	.	0.5818	.	.	.	0.00262	0.26773	.	.	.
GO:0004634	phosphopyruvate hydratase activity	.	0.2473	.	0.00272	0.25799	.	0.58121	0.56447	.	.	.
GO:0004619	phosphoglycerate mutase activity	0.75893	0.7751	0.8488	0.00297	.	0.75129	.	.	.	.	.
GO:0003917	DNA topoisomerase type I activity	0.88891	0.0853	0.7662	.	.	.	.	.	0.00317	.	.
GO:0051539	4 iron, 4 sulfur cluster binding	0.98767	.	0.7744	0.00366	.	0.61674	.	0.64622	0.47338	.	.
GO:0004549	tRNA-specific ribonuclease activity	.	.	0.5164	0.00384	.	.	.	.	.	.	.
GO:0003887	DNA-directed DNA polymerase activity	0.97065	0.1269	0.0039	0.64944	.	.	.	.	.	.	.
GO:0030247	polysaccharide binding	0.99175	0.101	0.0039	0.99868	0.85956	0.17291	0.32075	0.44035	0.95407	0.82579	.
GO:0042393	histone binding	0.94029	0.1559	0.3412	0.21621	0.59935	.	0.48412	.	0.00424	0.22114	.
GO:0046912	transferase activity, transferring acyl ...	0.66946	1	0.7977	0.86513	.	.	0.6443	.	.	0.00455	.
GO:0008234	cysteine-type peptidase activity	0.79599	0.0048	0.7019	0.37042	0.90705	1	0.90084	1	0.35231	0.83448	.
GO:0016149	translation release factor activity, cod...	.	0.1879	0.8693	0.00506	0.22978	.	.	0.15591	.	.	.
GO:0004197	cysteine-type endopeptidase activity	0.17157	0.9598	0.9829	0.9951	.	0.00538	0.44061	0.41777	0.22057	0.09023	.
GO:0032549	ribonucleoside binding	0.71792	0.749	1	0.89579	1	0.72257	0.48195	1	0.00538	0.19816	.
GO:0003725	double-stranded RNA binding	.	0.6007	0.296	0.00542	.	.	.	.	.	.	.
GO:0004579	dolichyl-diphosphooligosaccharide-protei...	0.91083	0.3383	0.7978	0.00555	.	.	.	.	.	.	.
GO:0003995	acyl-CoA dehydrogenase activity	.	.	0.0674	0.34467	.	0.72318	.	0.46384	0.00555	.	.
GO:0004478	methionine adenosyltransferase activity	0.00591	.	.	.	.	0.26961	.	0.40512	.	.	.
GO:0008080	N-acetyltransferase activity	0.99967	0.9686	0.085	0.11616	.	0.98477	0.006	0.95085	0.84231	.	.
GO:0004623	phospholipase A2 activity	0.00636	.	.	.	.	.	.	.	.	.	.
GO:0004674	protein serine/threonine kinase activity	0.85167	0.0869	0.7714	0.89925	.	0.00677	0.45869	0.77844	.	.	.
GO:0009055	electron transfer activity	0.00735	0.5969	0.8407	0.65515	0.6602	0.72078	0.50492	0.95779	0.98065	0.64441	0.444
GO:0046872	metal ion binding	0.60751	0.6721	0.566	0.29412	0.99626	0.72276	0.00781	0.29369	0.2064	0.2502	1
GO:0003924	GTPase activity	0.00788	0.7955	0.6352	0.23654	0.14369	0.93859	0.9791	0.88063	0.89768	0.72605	.
GO:0004012	phospholipid-translocating ATPase activi...	.	0.9364	0.2168	0.93686	.	0.00803	0.13133	0.34459	.	.	.
GO:0004003	ATP-dependent DNA helicase activity	.	0.9102	0.5545	0.00805	0.32409	.	0.68099	.	0.49	.	.
GO:0008235	metalloexopeptidase activity	0.7852	.	0.0083	0.7352	.	.	.	.	.	.	.
GO:0004096	catalase activity	.	0.5521	0.0083	0.7352	.	.	0.31662	.	.	.	.
GO:0008378	galactosyltransferase activity	0.08788	0.7925	0.913	0.62925	0.59935	0.00882	.	0.71682	.	.	.
GO:0008184	glycogen phosphorylase activity	.	.	0.5164	0.6129	.	0.00891	.	.	.	.	.
GO:0016760	cellulose synthase (UDP-forming) activit...	0.00906	0.6542	0.5201	.	.	0.88248	0.66314	0.2687	.	.	.
GO:0015095	magnesium ion transmembrane transporter ...	0.00906	0.6542	0.2815	0.88377	.	0.88248	.	0.64622	.	.	.
GO:0003997	acyl-CoA oxidase activity	.	0.4366	.	.	.	0.41437	.	0.22869	0.00932	.	.
GO:0005516	calmodulin binding	0.99721	0.5319	0.1368	0.99707	.	0.00965	0.11531	0.62446	.	0.31478	.
GO:0009982	pseudouridine synthase activity	.	0.487	0.0097	0.10292	.	.	0.83404	.	0.65301	.	.
GO:0008176	tRNA (guanine-N7-)-methyltransferase act...	.	0.4976	.	0.00994	.	.	.	.	0.17495	.	.
GO:0016670	oxidoreductase activity, acting on a sul...	.	.	0.5818	0.00994	.	.	.	.	.	.	.
GO:0043141	ATP-dependent 5'-3' DNA helicase activit...	.	.	.	0.00994	.	.	.	.	.	.	.
GO:0004867	serine-type endopeptidase inhibitor acti...	0.01	.	0.6907	.	.	.	0.01067	.	0.42018	.	0.053
GO:0046933	proton-transporting ATP synthase activit...	0.01	0.2779	0.9155	0.96036	.	0.83795	.	0.21154	.	.	.
GO:0004129	cytochrome-c oxidase activity	0.01	0.1041	0.9155	0.81939	.	0.83795	.	.	.	.	.
GO:0015035	protein disulfide oxidoreductase activit...	0.9925	0.7549	0.94	0.07806	0.17822	0.32059	0.01028	0.25495	0.9782	0.63573	0.317
GO:0042803	protein homodimerization activity	0.8616	.	.	0.01047	.	.	.	.	.	.	.
GO:0000774	adenyl-nucleotide exchange factor activi...	0.8616	.	.	0.01047	.	.	.	.	.	.	.
GO:0005452	inorganic anion exchanger activity	0.66664	0.0107	.	0.6129	.	.	.	.	.	.	.
GO:0050660	flavin adenine dinucleotide binding	0.73395	0.8782	0.1871	0.01485	.	0.91868	0.6417	0.89882	0.84031	0.01091	.
GO:0004527	exonuclease activity	1	1	0.72	0.2117	.	1	0.94717	0.01132	0.10875	.	.
GO:0015291	secondary active transmembrane transport...	1	0.0117	1	1	1	1	1	1	1	1	1
GO:0015318	inorganic molecular entity transmembrane...	1	0.0118	1	1	1	1	1	1	1	1	1
GO:0005536	glucose binding	0.31381	0.2965	.	0.53692	.	.	.	0.01186	.	.	.
GO:0004396	hexokinase activity	0.31381	0.2965	.	0.53692	.	.	.	0.01186	.	.	.
GO:0016161	beta-amylase activity	0.39075	0.8406	.	0.01226	.	0.81963	0.58121	.	0.40128	.	.
GO:0003729	mRNA binding	0.88891	.	0.4004	0.53692	.	.	0.0134	.	0.27425	.	.
GO:0004652	polynucleotide adenylyltransferase activ...	.	.	0.4004	.	.	0.26961	0.0134	0.40512	0.27425	.	.
GO:0004471	malate dehydrogenase (decarboxylating) (...	0.96299	0.8212	0.887	0.49399	.	0.01347	0.55779	0.03725	.	.	.
GO:0004550	nucleoside diphosphate kinase activity	0.88891	.	0.7662	0.53692	0.01388	0.26961	.	0.40512	.	.	.
GO:0004427	inorganic diphosphatase activity	0.75566	0.9433	0.0141	0.64944	.	.	.	0.0353	0.55143	0.36577	.
GO:0010333	terpene synthase activity	0.54089	0.361	0.0142	0.98959	.	0.84865	0.03026	0.07567	.	.	.
GO:0008536	Ran GTPase binding	.	0.0144	0.9736	0.94597	.	0.73675	0.04063	0.72721	0.18574	.	.
GO:0004518	nuclease activity	0.89694	0.0145	0.8696	0.12504	.	1	0.74384	1	0.0421	1	.
GO:0004830	tryptophan-tRNA ligase activity	.	0.6007	0.0148	0.14665	.	.	.	.	.	.	.
GO:0016884	carbon-nitrogen ligase activity, with gl...	0.91359	0.7095	0.4671	0.01509	1	0.86185	.	.	.	1	1
GO:0010181	FMN binding	0.91359	0.284	0.2833	0.69758	.	0.01523	.	0.82006	.	.	.
GO:0003824	catalytic activity	0.01525	0.9419	0.1137	0.17994	1	0.14357	0.41659	0.61052	0.99783	0.77082	0.904
GO:0008977	prephenate dehydrogenase (NAD+) activity	0.66664	.	0.5164	0.6129	.	.	.	0.22869	.	.	0.016
GO:0004665	prephenate dehydrogenase (NADP+) activit...	0.66664	.	0.5164	0.6129	.	.	.	0.22869	.	.	0.016
GO:0004066	asparagine synthase (glutamine-hydrolyzi...	.	.	.	0.6129	0.08901	.	.	.	.	0.087	0.016
GO:0080048	GDP-D-glucose phosphorylase activity	0.01611	.	0.1894	.	.	.	.	.	.	.	.
GO:0003830	beta-1,4-mannosylglycoprotein 4-beta-N-a...	.	.	0.5818	.	.	0.01648	.	.	.	.	.
GO:0016810	hydrolase activity, acting on carbon-nit...	0.9902	0.4024	0.0168	0.98127	0.72437	0.64398	1	1	0.39491	1	.
GO:0004540	ribonuclease activity	1	0.7173	0.798	0.29288	.	1	0.01774	1	0.29714	0.53483	.
GO:0016157	sucrose synthase activity	0.23232	0.8579	0.6907	0.01779	.	0.52652	.	.	.	.	.
GO:0016780	phosphotransferase activity, for other s...	0.4395	0.8579	0.6907	0.01779	.	0.83795	.	0.58652	.	.	.
GO:0050664	oxidoreductase activity, acting on NAD(P...	0.01811	.	0.8252	0.64037	.	0.72318	.	0.46384	.	.	.
GO:0008408	3'-5' exonuclease activity	0.98248	0.5577	0.0182	0.03613	.	0.97884	.	0.84606	0.31471	.	.
GO:0008171	O-methyltransferase activity	0.05625	0.4838	0.9646	0.96101	.	0.81341	0.89837	0.01826	.	0.53483	.
GO:0004565	beta-galactosidase activity	0.7324	.	.	.	.	.	.	0.03349	0.17495	.	0.019
GO:0004519	endonuclease activity	0.2205	0.9103	0.5547	0.01913	.	1	1	0.72743	0.48947	.	.
GO:0008964	phosphoenolpyruvate carboxylase activity	0.7324	0.0198	0.5818	.	.	.	0.27841	.	.	.	.
GO:0004820	glycine-tRNA ligase activity	.	0.0198	.	.	.	0.11715	.	.	.	.	.
GO:0015079	potassium ion transmembrane transporter ...	0.59759	0.587	0.0199	0.92722	.	0.8688	0.71883	0.42728	0.18444	.	0.139
GO:0004347	glucose-6-phosphate isomerase activity	0.25703	.	0.02	.	.	.	.	.	.	.	.
GO:0017056	structural constituent of nuclear pore	.	.	0.02	.	.	.	.	.	0.14807	.	.
GO:0004363	glutathione synthase activity	.	0.4366	0.02	.	.	0.41437	.	.	.	.	.
GO:0003937	IMP cyclohydrolase activity	.	.	0.02	0.20828	.	.	.	.	.	.	.
GO:0004643	phosphoribosylaminoimidazolecarboxamide ...	.	.	0.02	0.20828	.	.	.	.	.	.	.
GO:0004488	methylenetetrahydrofolate dehydrogenase ...	0.7852	.	.	0.02004	.	0.52722	.	.	.	.	.
GO:0004637	phosphoribosylamine-glycine ligase activ...	.	.	0.6384	0.02004	.	0.15334	.	.	.	.	.
GO:0017176	phosphatidylinositol N-acetylglucosaminy...	.	0.1708	.	0.02004	.	.	.	.	.	.	.
GO:0016624	oxidoreductase activity, acting on the a...	0.79516	0.7995	0.2917	0.02259	.	.	.	0.51676	.	.	.
GO:0009678	hydrogen-translocating pyrophosphatase a...	.	0.7751	0.0226	0.91526	.	.	.	0.13805	0.34081	0.21078	.
GO:0008237	metallopeptidase activity	0.94284	0.6554	0.0227	0.91434	.	1	1	1	0.12873	.	.
GO:0016787	hydrolase activity	0.7994	0.8698	0.0228	0.04006	0.99951	0.85397	0.84157	0.98174	0.14009	0.96751	0.969
GO:0000166	nucleotide binding	0.97118	0.3908	0.023	0.49674	1	0.8128	0.59252	0.37116	0.81066	0.38689	1
GO:0003899	DNA-directed 5'-3' RNA polymerase activi...	0.99526	0.0527	0.945	0.02326	0.85144	0.98172	0.97414	.	0.21972	0.8446	.
GO:0005544	calcium-dependent phospholipid binding	0.39075	0.0234	0.6576	.	.	0.21702	0.58121	.	.	.	0.05
GO:0000155	phosphorelay sensor kinase activity	0.98767	0.6542	0.5201	0.69734	.	0.61674	0.66314	0.64622	0.02386	0.30527	.
GO:0004843	thiol-dependent ubiquitin-specific prote...	0.89615	0.3089	0.7211	0.02485	.	0.55814	.	.	.	.	.
GO:0046961	proton-transporting ATPase activity, rot...	0.02504	0.2342	0.6186	0.78587	.	0.91478	.	.	.	.	.
GO:0015105	arsenite transmembrane transporter activ...	.	.	0.5164	.	0.08901	0.41437	0.02514	.	.	.	.
GO:0050307	sucrose-phosphate phosphatase activity	.	.	.	0.20828	.	.	0.02514	.	.	0.087	.
GO:0005488	binding	1	1	1	0.02588	1	1	1	1	1	1	1
GO:0015171	amino acid transmembrane transporter act...	0.9964	0.9137	0.1041	0.89109	.	0.50349	0.57497	0.03368	0.02597	0.48103	.
GO:0003849	3-deoxy-7-phosphoheptulonate synthase ac...	0.41564	0.5521	.	0.7352	.	0.02669	.	.	.	.	.
GO:0005198	structural molecule activity	0.0271	0.8977	0.3538	0.99846	1	0.8823	1	1	1	0.46958	.
GO:0016831	carboxy-lyase activity	0.8318	0.9308	0.7276	0.65754	.	0.62671	0.02717	1	.	0.31478	.
GO:0008121	ubiquinol-cytochrome-c reductase activit...	0.02811	0.4193	0.5413	0.39579	.	.	.	.	.	.	.
GO:0016634	oxidoreductase activity, acting on the C...	.	1	.	0.78099	.	0.02878	.	1	1	.	.
GO:0016758	transferase activity, transferring hexos...	0.66319	0.0297	0.5887	0.94344	0.99893	0.95664	0.64748	0.56006	0.99382	0.83982	.
GO:0043139	5'-3' DNA helicase activity	.	.	.	0.02982	.	.	.	.	.	.	.
GO:0019238	cyclohydrolase activity	1	1	1	0.02986	.	1	.	.	.	.	.
GO:0003918	DNA topoisomerase type II (ATP-hydrolyzi...	.	0.0821	0.0666	0.91409	.	.	.	0.68116	0.03078	.	.
GO:0003950	NAD+ ADP-ribosyltransferase activity	0.8616	0.644	0.3489	0.47798	.	.	.	.	0.03086	.	.
GO:0016872	intramolecular lyase activity	0.03096	0.6826	.	0.85019	0.17011	0.65709	.	0.40512	.	.	.
GO:0004356	glutamate-ammonia ligase activity	0.03096	.	0.4004	0.24223	.	.	.	.	.	.	.
GO:0004664	prephenate dehydratase activity	0.31381	0.2965	.	0.85019	.	0.26961	.	0.40512	.	.	0.031
GO:0047325	inositol tetrakisphosphate 1-kinase acti...	0.88891	0.2965	.	0.85019	.	0.26961	.	0.0879	0.27425	.	0.031
GO:0052725	inositol-1,3,4-trisphosphate 6-kinase ac...	0.88891	0.2965	.	0.85019	.	0.26961	.	0.0879	0.27425	.	0.031
GO:0052726	inositol-1,3,4-trisphosphate 5-kinase ac...	0.88891	0.2965	.	0.85019	.	0.26961	.	0.0879	0.27425	.	0.031
GO:0030246	carbohydrate binding	0.12306	0.5905	0.0321	0.99962	1	0.11869	0.26272	0.97158	0.88252	0.34347	.
GO:0004176	ATP-dependent peptidase activity	.	0.8212	0.3311	0.03226	.	.	0.55779	0.54123	0.07953	.	.
GO:0034061	DNA polymerase activity	1	0.0326	0.3526	1	.	.	.	.	.	.	.
GO:0071949	FAD binding	0.69215	0.9287	0.6186	0.03353	.	0.41759	.	.	.	.	.
GO:0004616	phosphogluconate dehydrogenase (decarbox...	0.98464	0.6259	0.0344	0.66226	.	0.58821	0.6443	.	0.45621	0.04533	.
GO:0016742	hydroxymethyl-, formyl- and related tran...	.	0.7751	0.0816	0.03462	.	.	.	.	.	.	.
GO:0031369	translation initiation factor binding	.	.	0.296	0.03466	.	.	0.3528	.	0.22618	.	.
GO:0004809	tRNA (guanine-N2-)-methyltransferase act...	.	0.2122	0.6873	0.03466	.	.	.	.	0.22618	.	.
GO:0003684	damaged DNA binding	0.96469	0.7506	0.035	0.40253	0.3609	0.92344	0.36521	0.34459	.	0.35411	.
GO:0016881	acid-amino acid ligase activity	.	0.7993	0.5821	1	.	0.11956	0.03557	0.34459	1	.	.
GO:0051287	NAD binding	0.03579	0.9706	0.7804	0.69395	.	0.18896	0.9531	0.08103	0.30877	0.47903	.
GO:0047617	acyl-CoA hydrolase activity	.	.	0.0359	.	.	0.11715	.	0.26773	.	.	.
GO:0019208	phosphatase regulator activity	.	0.4976	0.0359	.	.	0.11715	.	.	.	.	.
GO:0008192	RNA guanylyltransferase activity	.	0.4976	0.0359	0.67983	.	.	.	.	.	.	.
GO:0010309	acireductone dioxygenase [iron(II)-requi...	.	0.4976	0.0359	.	.	.	.	.	.	.	.
GO:0016684	oxidoreductase activity, acting on perox...	1	0.2064	1	1	0.03686	1	1	1	.	1	.
GO:0048037	cofactor binding	0.03697	1	1	1	1	1	1	1	1	1	1
GO:0016790	thiolester hydrolase activity	0.61766	0.4017	0.1339	0.98146	.	1	.	0.03718	.	.	.
GO:0003755	peptidyl-prolyl cis-trans isomerase acti...	0.8115	0.361	0.8751	0.03722	0.56825	0.99194	0.9137	0.39984	0.16867	.	.
GO:0015299	solute:proton antiporter activity	0.99219	0.9746	0.259	0.03858	.	0.41081	0.23869	0.81045	0.26765	.	.
GO:0015020	glucuronosyltransferase activity	0.03874	.	.	.	.	1	.	.	.	.	.
GO:0004748	ribonucleoside-diphosphate reductase act...	.	0.4366	0.5164	0.03917	.	.	.	.	.	.	.
GO:0004177	aminopeptidase activity	0.98087	0.123	0.0851	0.62431	.	.	0.6244	.	.	0.04103	.
GO:0016811	hydrolase activity, acting on carbon-nit...	0.99671	0.7895	0.5201	0.04422	.	1	0.66288	0.74103	0.5656	0.37723	.
GO:0015238	drug transmembrane transporter activity	0.81622	0.0449	0.7932	0.70669	0.74899	0.49357	0.2598	0.31993	.	0.32697	.
GO:0015297	antiporter activity	0.81753	0.0452	0.7926	0.70494	0.86217	0.49313	0.25892	0.32042	1	0.5178	.
GO:0016307	phosphatidylinositol phosphate kinase ac...	0.80854	0.5725	0.7271	0.86944	.	.	0.7699	0.04525	0.20889	.	0.083
GO:0016887	ATPase activity	0.56751	0.0867	0.0916	0.04686	1	0.9468	0.99919	0.52395	0.79581	0.3881	.
GO:0004421	hydroxymethylglutaryl-CoA synthase activ...	0.19697	0.0469	0.296	.	.	.	.	.	.	.	.
GO:0003910	DNA ligase (ATP) activity	.	0.0469	0.6873	0.78099	.	.	0.06335	.	0.22618	.	.
GO:0002161	aminoacyl-tRNA editing activity	.	0.0469	0.296	0.41465	.	0.57521	.	.	.	.	.
GO:0030234	enzyme regulator activity	0.48806	0.047	1	0.78201	.	0.57365	1	1	1	1	1
GO:0051087	chaperone binding	0.18837	.	0.9492	0.04706	.	0.6647	0.25309	0.50299	.	.	.
GO:0016614	oxidoreductase activity, acting on CH-OH...	0.04709	0.7177	0.7978	1	1	0.89284	0.68276	0.66177	1	1	.
GO:0016740	transferase activity	0.0472	0.4508	0.9779	0.85525	1	0.9583	1	0.33679	1	1	1
GO:0016615	malate dehydrogenase activity	0.58494	1	1	0.53192	0.0473	1	1	1	.	.	.
GO:0008889	glycerophosphodiester phosphodiesterase ...	0.75404	0.0474	0.9368	0.095	.	0.58821	0.6443	0.62735	.	.	.
GO:0003690	double-stranded DNA binding	0.97638	0.0764	0.8912	0.04924	0.1794	1	0.80308	0.98361	0.25897	.	.
GO:0008047	enzyme activator activity	1	1	0.0497	0.81921	.	1	1	1	.	1	.
GO:0003747	translation release factor activity	.	1	0.0499	1	1	.	.	1	.	.	.
GO:0003872	6-phosphofructokinase activity	0.48465	0.8229	0.75	0.73804	0.40688	0.05821	0.78209	0.05076	.	.	.
GO:0099516	ion antiporter activity	.	1	1	1	.	1	0.0529	.	.	1	.
GO:0008271	secondary active sulfate transmembrane t...	0.23232	0.5639	0.9155	0.96036	.	0.24506	0.60339	0.58652	.	.	0.053
GO:0016651	oxidoreductase activity, acting on NAD(P...	0.05355	0.6537	0.6875	1	0.52597	1	1	1	.	.	.
GO:2001070	starch binding	.	.	0.3489	0.05401	.	0.61834	.	.	0.2506	0.15113	.
GO:0005543	phospholipid binding	0.82815	0.9099	0.314	1	.	0.05472	1	0.78293	1	.	1
GO:0004143	diacylglycerol kinase activity	0.99011	0.9102	0.1444	0.72958	.	0.05487	.	0.2878	.	0.31781	.
GO:0004367	glycerol-3-phosphate dehydrogenase [NAD+...	0.25446	.	0.7296	.	.	0.05492	.	.	0.2506	.	.
GO:0004106	chorismate mutase activity	0.05579	.	.	.	.	0.41437	.	0.22869	.	.	.
GO:0016717	oxidoreductase activity, acting on paire...	.	.	0.0565	.	.	0.18971	.	0.30408	.	.	.
GO:0004045	aminoacyl-tRNA hydrolase activity	0.29226	0.0567	0.5829	0.44576	.	.	.	.	.	.	.
GO:0004435	phosphatidylinositol phospholipase C act...	0.7852	.	0.0567	.	.	0.15334	.	0.3048	.	.	.
GO:0042578	phosphoric ester hydrolase activity	1	0.0568	0.2915	1	1	1	1	0.51616	0.49161	1	.
GO:0048038	quinone binding	0.10003	0.5639	0.9155	0.96036	.	0.24506	0.05771	.	.	.	.
GO:0005086	ARF guanyl-nucleotide exchange factor ac...	.	0.4949	0.3311	0.94204	.	0.05804	.	0.17416	.	.	.
GO:0004618	phosphoglycerate kinase activity	0.48854	0.6007	.	0.41465	.	.	.	0.05845	0.22618	.	.
GO:0017069	snRNA binding	0.94255	0.1598	0.5413	0.05857	.	.	.	.	0.06155	.	.
GO:0031072	heat shock protein binding	.	0.5639	0.0688	0.05869	.	0.52652	0.22627	.	.	.	.
GO:0005247	voltage-gated chloride channel activity	0.98464	0.6259	0.4843	0.86513	.	0.86919	0.6443	0.62735	.	0.29249	0.059
GO:0009378	four-way junction helicase activity	0.97259	0.9049	0.3199	0.05985	.	0.96241	0.92672	0.22395	0.0641	0.2145	.
GO:0016838	carbon-oxygen lyase activity, acting on ...	0.17652	0.0606	1	1	.	1	1	1	.	.	.
GO:0015923	mannosidase activity	0.58485	0.0606	0.4409	1	.	1	.	1	1	.	.
GO:0050662	coenzyme binding	0.06158	0.7726	0.375	0.78497	.	0.79967	0.9898	0.9648	0.99686	0.75081	.
GO:0004451	isocitrate lyase activity	0.48854	0.6007	0.6873	0.78099	.	0.57521	0.06335	.	.	.	.
GO:0045735	nutrient reservoir activity	0.82758	0.2122	0.6873	.	.	.	0.06335	.	.	0.13554	.
GO:0070008	serine-type exopeptidase activity	0.86037	0.0648	0.7286	0.47957	.	0.61925	0.38654	.	1	1	.
GO:0019789	SUMO transferase activity	.	0.0648	0.3489	0.19297	.	.	.	.	0.2506	.	.
GO:0003682	chromatin binding	0.93489	0.5347	0.9872	0.13756	.	0.48085	0.28222	.	0.06732	.	.
GO:0016209	antioxidant activity	1	0.8889	0.0677	0.14041	0.30018	0.86931	1	0.6279	.	1	.
GO:0016796	exonuclease activity, active with either...	.	0.4976	.	0.06839	.	.	.	.	.	.	.
GO:0008324	cation transmembrane transporter activit...	0.99328	0.7502	0.217	0.10633	.	0.92409	0.09526	0.71261	1	0.06982	1
GO:0004970	ionotropic glutamate receptor activity	0.69215	0.4616	0.3789	0.98732	.	.	0.7139	0.10794	.	.	0.071
GO:0008083	growth factor activity	0.25446	0.644	.	.	.	0.23023	.	0.07269	.	.	.
GO:0019239	deaminase activity	.	0.644	.	0.19297	.	0.23023	0.38706	0.07269	.	.	.
GO:0005096	GTPase activator activity	0.98855	0.412	0.101	0.9756	.	0.07729	.	0.78967	.	0.42103	.
GO:0004812	aminoacyl-tRNA ligase activity	1	0.6747	0.0777	0.35526	1	0.99593	0.99635	0.9953	0.58536	0.86329	.
GO:0009916	alternative oxidase activity	.	0.644	.	0.47798	0.15449	0.61834	0.07866	.	.	.	.
GO:0140102	catalytic activity, acting on a rRNA	1	1	1	0.0793	.	.	1	.	.	.	.
GO:0016892	endoribonuclease activity, producing 3'-...	1	.	0.3533	0.07933	.	1	.	1	1	.	.
GO:0008138	protein tyrosine/serine/threonine phosph...	.	0.5111	0.0794	0.11956	.	.	.	0.82918	0.09093	.	.
GO:0003857	3-hydroxyacyl-CoA dehydrogenase activity	0.82758	.	0.0818	0.78099	.	0.57521	.	0.33999	0.22618	.	.
GO:0004654	polyribonucleotide nucleotidyltransferas...	.	.	.	0.20828	.	0.0836	.	0.22869	.	.	.
GO:0030151	molybdenum ion binding	0.97616	0.8579	0.1892	0.58352	.	0.08616	.	0.21154	.	0.26624	.
GO:0030983	mismatched DNA binding	0.99363	0.4616	0.6186	0.08777	.	0.91478	0.11936	.	0.5217	.	.
GO:0016743	carboxyl- or carbamoyltransferase activi...	.	0.4366	0.1382	0.6129	0.08901	.	.	.	.	.	.
GO:0004828	serine-tRNA ligase activity	.	.	.	.	0.08901	.	.	.	.	.	.
GO:0004721	phosphoprotein phosphatase activity	1	1	0.091	0.14003	1	1	1	1	1	1	.
GO:0008061	chitin binding	.	0.717	.	0.59109	.	0.09267	0.45026	0.43524	.	.	.
GO:0019887	protein kinase regulator activity	1	0.0939	0.5165	0.79164	.	1	.	.	1	.	.
GO:0005094	Rho GDP-dissociation inhibitor activity	0.66664	0.094	.	0.6129	.	.	.	.	.	.	.
GO:0016756	glutathione gamma-glutamylcysteinyltrans...	.	0.094	0.5164	.	.	.	.	0.22869	.	.	.
GO:0003879	ATP phosphoribosyltransferase activity	.	0.094	0.1382	.	.	.	.	.	.	.	.
GO:0046873	metal ion transmembrane transporter acti...	0.80671	0.9495	0.8831	0.85239	.	0.43562	0.09442	0.23211	0.81666	1	0.154
GO:0008312	7S RNA binding	0.91287	0.6259	0.9368	0.095	.	0.86919	0.26624	0.62735	0.45621	.	.
GO:0051015	actin filament binding	0.09547	0.1311	0.5818	.	.	.	.	.	.	.	.
GO:0004764	shikimate 3-dehydrogenase (NADP+) activi...	0.09547	0.4976	0.5818	.	.	.	.	.	.	.	.
GO:0003855	3-dehydroquinate dehydratase activity	0.09547	0.4976	0.5818	.	.	.	.	.	.	.	.
GO:0003896	DNA primase activity	0.09547	0.1311	.	.	.	.	.	.	.	.	.
GO:0022836	gated channel activity	1	1	1	1	.	1	1	0.09848	.	1	1
GO:0051766	inositol trisphosphate kinase activity	1	1	.	1	.	1	0.47937	0.09849	1	.	1
GO:0016755	transferase activity, transferring amino...	.	1	1	0.7352	.	.	.	0.09857	.	.	.
GO:0015144	carbohydrate transmembrane transporter a...	1	1	.	1	.	0.1926	.	0.09862	.	.	.
GO:0016860	intramolecular oxidoreductase activity	1	1	1	1	1	0.19245	.	0.09864	.	.	.
GO:0008483	transaminase activity	0.99219	0.1262	0.4393	0.93255	.	0.09948	0.51081	0.21886	0.64169	0.44176	.

## Sheet: Module Enrichment - KEGG
		Fisher's Exact Test adjusted p-values
mapID	KEGG Pathway	M1	M2	M3	M4	M5	M6	M7	M8	M9	M10	M11
map03010	Ribosome	1	1	1	1	0	1	1	1	1	1	1
map03008	Ribosome biogenesis in eukaryotes	1	1	0.95772	0.4374	0.000972973	1	1	1	0.725421	1	1
map00780	Biotin metabolism	1	1	1	0.000278594	1	1	1	1	1	1	1
map03040	Spliceosome	1	1	1	0.00844592	1	1	0.899045	1	9.82837e-05	1	1
map03440	Homologous recombination	1	1	0.651438	0.0180116	1	1	1	1	1	1	1
map00760	Nicotinate and nicotinamide metabolism	1	1	0.901101	0.0180116	1	0.840114	1	1	1	0.78079	1
map03050	Proteasome	0.609011	1	1	0.0180116	1	1	1	1	1	1	1
map00563	Glycosylphosphatidylinositol (GPI)-anchor biosynthesis	1	1	0.857127	0.0797909	1	1	1	1	1	1	1
map00310	Lysine degradation	1	1	0.679983	0.454034	1	1	1	1	0.000674125	1	1
map00280	Valine, leucine and isoleucine degradation	1	1	0.0661083	0.489305	1	1	1	1	0.18942	1	1
map03018	RNA degradation	1	1	1	0.489305	1	1	1	0.489214	0.000508716	1	1
map00660	C5-Branched dibasic acid metabolism	0.00989794	1	1	0.625624	1	1	1	1	1	1	1
map04016	MAPK signaling pathway - plant	1	1	1	0.708552	1	0.0606529	1	0.382503	1	0.852676	1
map00196	Photosynthesis - antenna proteins	0.00853113	1	1	0.739854	1	1	1	1	1	1	1
map04120	Ubiquitin mediated proteolysis	1	1	1	0.739854	1	0.00602538	1	1	0.0149423	0.912589	1
map00514	Other types of O-glycan biosynthesis	0.608328	1	1	0.776303	1	0.0188471	1	1	1	1	1
map00904	Diterpenoid biosynthesis	1	1	6.66806e-08	1	1	0.982659	2.12027e-06	0.937165	1	0.912589	1
map00380	Tryptophan metabolism	0.856697	1	0.0246745	1	1	1	0.634015	0.676531	1	0.912589	1
map00480	Glutathione metabolism	1	1	0.0609406	1	1	1	1	1	1	1	1
map00561	Glycerolipid metabolism	0.00853113	1	0.901101	1	1	0.0928682	1	0.655976	1	1	1
map00920	Sulfur metabolism	1	1	0.901101	1	1	0.00285308	1	0.25219	1	0.495454	1
map04075	Plant hormone signal transduction	1	1	0.971757	1	1	0.0129785	0.650002	0.302989	1	0.0998132	1
map00500	Starch and sucrose metabolism	2.18472e-09	1	1	1	1	1	0.634015	0.235878	1	1	1
map00940	Phenylpropanoid biosynthesis	1.39466e-07	1	1	1	1	0.621898	1	0.640412	1	1	1
map00073	Cutin, suberine and wax biosynthesis	0.00419841	1	1	1	1	1	1	0.302989	1	1	1
map00945	Stilbenoid, diarylheptanoid and gingerol biosynthesis	0.00853113	1	1	1	1	0.65954	1	0.108063	1	1	1
map00100	Steroid biosynthesis	0.019358	1	1	1	1	1	1	0.235878	1	1	1
map00053	Ascorbate and aldarate metabolism	0.0200904	1	1	1	1	1	1	0.695433	1	1	1
map00190	Oxidative phosphorylation	0.0226714	1	1	1	1	1	1	1	1	1	1
map04110	Cell cycle	0.0264128	1	1	1	1	1	1	1	0.00794055	1	1
map00520	Amino sugar and nucleotide sugar metabolism	0.0384982	1	1	1	1	0.0625765	1	1	1	1	1
map01220	Degradation of aromatic compounds	0.0384982	1	1	1	1	1	1	1	1	1	1
map00195	Photosynthesis	0.0386764	1	1	1	1	1	1	0.794011	1	1	1
map00360	Phenylalanine metabolism	0.519576	1	1	1	1	0.0552085	0.796526	0.676531	1	1	1
map00941	Flavonoid biosynthesis	0.748754	1	1	1	1	1	1	0.00030582	1	0.78079	1
map01200	Carbon metabolism	0.748754	1	1	1	1	0.0906425	1	0.363504	1	0.912589	1
map04144	Endocytosis	0.792969	1	1	1	1	0.00180088	1	0.220101	1	1	1
map01230	Biosynthesis of amino acids	0.915406	1	1	1	1	0.0606529	1	0.0783111	1	1	1
map00965	Betalain biosynthesis	1	1	1	1	1	1	2.07532e-05	0.695905	1	1	1
map04626	Plant-pathogen interaction	1	1	1	1	1	0.000373796	1	0.363504	1	1	1
map00950	Isoquinoline alkaloid biosynthesis	1	1	1	1	1	0.621898	0.000713609	0.77034	1	0.852676	1
map04130	SNARE interactions in vesicular transport	1	1	1	1	1	0.00354487	1	0.363504	1	1	1
map00901	Indole alkaloid biosynthesis	1	1	1	1	1	0.840114	0.00642184	0.963658	1	1	1
map00532	Glycosaminoglycan biosynthesis - chondroitin sulfate / dermatan sulfate	1	1	1	1	1	0.00736767	1	0.907883	1	1	1
map03015	mRNA surveillance pathway	1	1	1	1	1	0.621898	1	0.302989	0.00852289	1	1
map00534	Glycosaminoglycan biosynthesis - heparan sulfate / heparin	1	1	1	1	1	0.0111219	1	0.695905	1	1	1
map03022	Basal transcription factors	1	1	1	1	1	1	1	1	0.0243902	1	1
map00960	Tropane, piperidine and pyridine alkaloid biosynthesis	1	1	1	1	1	0.035897	1	0.676531	1	0.912589	1

## Sheet: Metabolite-Module Correl.
Pearson Correlations and significance between Metabolite Abundances and Module Eigengenes
Metabolite	M1.cor	M1.pval	M2.cor	M2.pval	M3.cor	M3.pval	M4.cor	M4.pval	M5.cor	M5.pval	M6.cor	M6.pval	M7.cor	M7.pval	M8.cor	M8.pval	M9.cor	M9.pval	M10.cor	M10.pval	M11.cor	M11.pval	Heatmap_Order
alanine	0.535722	0.000759335	-0.0729537	0.672413	-0.235801	0.16621	-0.428642	0.00909799	-0.0276382	0.872875	0.64797	1.93228e-05	-0.42384	0.00999504	0.467603	0.00403254	-0.639442	2.68894e-05	-0.280102	0.0980043	0.0316393	0.854655	1
lactate	0.510183	0.00147875	-0.109099	0.526481	-0.195814	0.2524	-0.549405	0.000519653	-0.125147	0.467072	0.715594	9.32176e-07	-0.271406	0.109337	0.539519	0.000684568	-0.607847	8.42262e-05	-0.171625	0.316895	0.13156	0.444368	2
dimethylglycine	0.634198	3.27865e-05	0.0059661	0.972452	-0.284564	0.0925484	-0.363374	0.029378	0.189639	0.267962	0.446949	0.00627953	-0.506915	0.00160448	0.51334	0.00136561	-0.699397	2.07659e-06	-0.338149	0.0436803	-0.0246031	0.88674	3
Methylmalonic_acid	0.711924	1.12293e-06	0.184181	0.282234	-0.535966	0.000754316	-0.56346	0.00034595	-0.0372113	0.829406	0.541021	0.000656864	-0.496265	0.00208185	0.756442	9.47625e-08	-0.827367	4.92109e-10	-0.226253	0.184544	0.18351	0.284019	4
glutamate	0.482611	0.00287269	-0.00750594	0.965345	-0.24064	0.157433	-0.47593	0.00334707	-0.139183	0.418182	0.644685	2.19717e-05	-0.189279	0.268888	0.393	0.0177364	-0.526451	0.000973043	-0.0146684	0.932334	0.129577	0.451323	5
DL-Pipecolic_acid	0.740504	2.43065e-07	0.0952351	0.580604	-0.433303	0.00829407	-0.73421	3.46154e-07	-0.225861	0.185326	0.625316	4.54968e-05	-0.132964	0.439482	0.645626	2.1181e-05	-0.675865	6.08382e-06	0.0643352	0.709316	0.32141	0.0559448	6
glutamine	0.718216	8.14617e-07	0.161875	0.345571	-0.487143	0.00258525	-0.696971	2.33074e-06	-0.1902	0.266522	0.536426	0.000744953	-0.14115	0.41157	0.69102	3.07965e-06	-0.671366	7.39099e-06	0.0613252	0.722365	0.351599	0.0354827	7
aspartate	0.430935	0.00869457	-0.3074	0.06819	0.0910156	0.597556	-0.355738	0.0332289	0.337152	0.0443438	0.33088	0.0487088	0.0172335	0.920535	0.208983	0.22125	-0.391644	0.0181684	-0.189447	0.268456	0.0801424	0.642194	8
lysine	0.397021	0.0165061	-0.262315	0.122214	0.0356462	0.836483	-0.381845	0.0215581	-0.0179111	0.917422	0.573755	0.000253794	-0.107331	0.533245	0.319589	0.0574292	-0.378361	0.0228832	-0.161257	0.347441	0.14194	0.40893	9
dCTP_neg	0.410129	0.0129801	-0.265108	0.118142	0.000681594	0.996852	-0.333286	0.0469953	-0.0372005	0.829455	0.395909	0.016839	-0.0397756	0.817841	0.101831	0.554545	-0.346229	0.0385905	-0.186869	0.275145	0.14479	0.399488	10
S-methyl-5-thioadenosine	0.632227	3.52903e-05	-0.184535	0.281293	-0.0573098	0.739892	-0.440835	0.00712291	0.107833	0.53132	0.462967	0.00446459	-0.191447	0.263343	0.219296	0.198775	-0.515019	0.00130859	-0.123671	0.472384	0.0254324	0.882948	11
guanine	0.569065	0.000292635	-0.0447865	0.795353	-0.164091	0.338918	-0.223717	0.189645	-0.136055	0.428822	0.269216	0.11234	-0.244436	0.150788	0.286391	0.0903827	-0.430599	0.00875277	-0.246137	0.147877	0.0687297	0.690412	12
hypoxanthine	0.773474	3.19017e-08	0.00264877	0.987768	-0.281908	0.0957664	-0.456071	0.00518092	0.00353258	0.983686	0.379309	0.0225163	-0.317033	0.0595664	0.353114	0.0346435	-0.661137	1.13661e-05	-0.127429	0.458924	0.097476	0.571689	13
uridine	0.879151	1.74172e-12	0.112579	0.513293	-0.385824	0.0201233	-0.437895	0.00756198	0.00703433	0.967522	0.30362	0.0718303	-0.333782	0.0466482	0.411218	0.0127185	-0.686219	3.83761e-06	-0.133931	0.436129	0.154279	0.368973	14
fumarate	0.662818	1.06018e-05	-0.0979836	0.569679	-0.169543	0.32289	-0.358195	0.0319473	0.0109719	0.94936	0.387215	0.0196409	-0.41432	0.011997	0.440145	0.00722397	-0.595746	0.000126378	-0.316124	0.0603411	0.0565202	0.743354	15
malate	0.711075	1.17189e-06	0.0762961	0.658296	-0.388226	0.0192963	-0.453687	0.00545077	-0.11462	0.505636	0.516445	0.00126182	-0.489442	0.00244927	0.575257	0.000242375	-0.723644	6.13293e-07	-0.262825	0.121462	0.0587921	0.733406	16
adenosine	0.507319	0.00158847	0.0436515	0.800433	-0.286033	0.0908046	-0.338253	0.043611	-0.0274321	0.873816	0.28234	0.0952378	-0.334903	0.0458715	0.185848	0.277822	-0.504718	0.00169421	-0.12773	0.457857	0.0529377	0.759124	17
shikimate	0.874684	3.11462e-12	0.144763	0.399579	-0.487026	0.00259232	-0.459981	0.0047635	0.0937631	0.586493	0.351684	0.0354352	-0.421483	0.0104621	0.428853	0.00906036	-0.793175	8.00951e-09	-0.2057	0.228757	0.134428	0.434414	18
S-ribosyl-L-homocysteine_neg	0.608561	8.21915e-05	0.029384	0.864917	-0.275382	0.104038	-0.231718	0.173883	0.116898	0.497157	0.321398	0.0559546	-0.420753	0.0106105	0.17562	0.305589	-0.553045	0.000468496	-0.26867	0.113099	-0.0773678	0.653794	19
Pyridoxamine	0.155799	0.364217	-0.431446	0.00860683	0.198274	0.24637	-0.360018	0.0310229	-0.0636032	0.712482	0.594336	0.000132357	-0.0171353	0.920987	0.0635735	0.712611	-0.209782	0.219451	-0.159823	0.351802	0.0719416	0.67671	20
aminoimidazole_carboxamide_ribonucleotide	-0.0842228	0.625287	-0.547798	0.000543778	0.401141	0.0153204	-0.173982	0.310193	-0.106727	0.535564	0.58935	0.0001556	0.0226744	0.895568	-0.016204	0.925269	-0.0191957	0.911521	-0.235309	0.16712	0.0149408	0.93108	21
p-hydroxybenzoate	0.205114	0.230117	-0.0576268	0.738503	-0.148905	0.386082	-0.325263	0.0529039	-0.123004	0.474795	0.48152	0.00294586	-0.15257	0.374362	0.362254	0.0299192	-0.336498	0.044784	-0.0680051	0.693517	0.138279	0.421242	22
xanthine_	0.202351	0.236591	-0.1959	0.252187	0.0292699	0.865437	-0.283782	0.0934875	-0.0872904	0.612697	0.453469	0.00547597	-0.0243436	0.887927	0.183501	0.284044	-0.197325	0.248684	-0.0505801	0.769554	0.217578	0.202404	23
Atrolactic_acid	0.204383	0.231816	-0.213739	0.210678	0.0383788	0.824136	-0.325482	0.0527352	-0.0954393	0.579789	0.398085	0.0161926	-0.0217172	0.899954	0.0761477	0.658921	-0.213094	0.212093	-0.0245977	0.886765	-0.00170017	0.992148	24
cytidine	0.27386	0.106042	-0.194939	0.254567	0.130834	0.44691	0.199455	0.24351	0.450639	0.00581314	-0.177463	0.300459	-0.286452	0.0903116	-0.340513	0.0421381	-0.219159	0.199063	-0.432345	0.00845415	-0.396568	0.0166409	25
glycerate	0.0918972	0.593996	-0.464605	0.00430758	0.430476	0.00877417	0.154188	0.369259	-0.0703933	0.683302	-0.0526932	0.760203	0.102121	0.553413	-0.185349	0.279137	0.144685	0.399835	-0.347201	0.0380125	-0.0273073	0.874385	26
pantothenate	0.0914585	0.595766	-0.59169	0.000144271	0.449477	0.00595664	0.0350594	0.839139	0.0741617	0.667298	0.219473	0.198404	0.0487111	0.777852	-0.248675	0.143609	0.00590331	0.972742	-0.445676	0.0064476	-0.0815495	0.636343	27
pyrroline-5-carboxylate	0.289927	0.0863035	-0.330529	0.0489629	0.15512	0.366337	-0.328921	0.0501401	0.0593134	0.731129	0.465387	0.00423429	-0.0747297	0.664898	0.231826	0.173676	-0.309741	0.0660086	-0.209897	0.219192	0.0329174	0.84885	28
Acetylcarnitine_DL	0.162556	0.343518	-0.271345	0.109419	0.112316	0.514282	-0.334981	0.0458175	-0.141564	0.410186	0.475459	0.00338296	-0.172721	0.313766	0.269479	0.111977	-0.255153	0.13313	-0.212992	0.212316	-0.104295	0.544952	29
N-carbamoyl-L-aspartate	0.0126979	0.941407	-0.485367	0.00269474	0.351647	0.0354558	-0.26448	0.119049	0.0133654	0.938333	0.419592	0.01085	0.0815127	0.636496	-0.144283	0.40116	-0.0784427	0.649291	-0.120366	0.484393	-0.144849	0.399296	30
N-carbamoyl-L-aspartate_neg	0.138303	0.421162	-0.407201	0.013707	0.238889	0.160569	-0.35523	0.0334989	0.00586774	0.972906	0.443532	0.00673961	0.0287675	0.867726	-0.0407867	0.813292	-0.193502	0.258154	-0.0801475	0.642173	-0.0744761	0.665969	31
Phosphorylcholine	0.0367147	0.83165	-0.415224	0.0117933	0.314696	0.0615743	-0.27417	0.105632	-0.128727	0.454323	0.348572	0.0372083	0.108508	0.528737	-0.0471367	0.78486	-0.0339343	0.844237	-0.0465182	0.787618	0.00553453	0.974444	32
Carbamoyl_phosphate	0.287649	0.0889148	-0.174673	0.308245	0.0255431	0.882442	-0.38318	0.0210673	-0.0597938	0.729034	0.3149	0.0613965	-0.179128	0.295875	0.376161	0.0237545	-0.302023	0.0734133	-0.133025	0.439268	0.122928	0.47507	33
UDP_neg	0.185809	0.277925	-0.34566	0.0389328	0.191192	0.263991	-0.301422	0.0740162	-0.174048	0.310006	0.216011	0.205754	0.14669	0.393264	0.0804436	0.64094	-0.0588404	0.733195	-0.101457	0.556008	0.272224	0.10823	34
nicotinamide	-0.483623	0.00280615	-0.283897	0.0933488	0.403758	0.0146049	0.259657	0.126184	0.0611331	0.7232	-0.0298276	0.862897	0.0746534	0.66522	-0.364866	0.0286707	0.322635	0.0549633	-0.103005	0.549964	-0.284804	0.092262	35
acadesine_	-0.173463	0.311662	-0.340923	0.041875	0.303487	0.0719608	-0.0280178	0.871144	0.18805	0.272067	0.238754	0.160812	-0.0229734	0.894199	-0.204066	0.232558	-0.0125332	0.942166	-0.161959	0.345318	-0.244352	0.150932	36
S-adenosyl-L-methionine	-0.266568	0.116055	-0.48065	0.00300546	0.454775	0.00532615	-0.1047	0.543385	-0.0688674	0.689822	0.396929	0.0165335	0.124239	0.470336	-0.213269	0.211707	0.164134	0.33879	-0.0774995	0.653242	-0.174456	0.308856	37
CMP	-0.333645	0.0467438	-0.343362	0.0403382	0.461844	0.00457498	0.0678668	0.69411	0.292735	0.0831658	-0.0250405	0.88474	0.181266	0.290052	-0.35895	0.0315616	0.251409	0.139116	0.0643814	0.709116	-0.188638	0.270545	38
D-glucosamine-6-phosphate	-0.267664	0.114507	-0.546133	0.000569835	0.567802	0.000303962	0.158577	0.355617	0.192095	0.261698	0.14515	0.398304	0.0565091	0.743403	-0.249332	0.142521	0.172906	0.313242	-0.316492	0.0600266	-0.220752	0.195734	39
dihydroxy-acetone-phosphate	-0.231202	0.17487	-0.439899	0.00726035	0.453751	0.00544335	0.393747	0.0175023	0.318448	0.0583753	-0.181329	0.289881	-0.0968958	0.573992	-0.360249	0.0309074	0.1568	0.361104	-0.540372	0.000668717	-0.329095	0.0500121	40
thymine	-0.218269	0.200938	-0.712027	1.11716e-06	0.618621	5.78607e-05	-0.099201	0.56487	-0.0711104	0.680246	0.413049	0.0122881	0.176306	0.303673	-0.0148665	0.931422	0.15087	0.379771	-0.299583	0.0758841	-0.00922856	0.957399	41
5-phosphoribosyl-1-pyrophosphate	-0.188547	0.27078	-0.582333	0.000194508	0.480459	0.00301862	-0.0531963	0.757982	-0.0853687	0.620571	0.255491	0.132599	0.180505	0.292115	0.0150347	0.930648	0.134232	0.435092	-0.321679	0.0557278	0.031209	0.856611	42
histidinol	-0.273994	0.105865	-0.783686	1.58648e-08	0.741691	2.27129e-07	-0.0786224	0.648539	0.0417839	0.80881	0.323851	0.0540024	0.455864	0.00520391	-0.31245	0.0635545	0.287706	0.0888487	-0.115109	0.50381	0.0269125	0.876187	43
2,3-dihydroxybenzoic_acid	-0.307487	0.0681077	-0.672365	7.0804e-06	0.671901	7.22298e-06	0.0757034	0.660791	0.00277877	0.987167	0.137704	0.423194	0.22125	0.194704	-0.252785	0.136893	0.252525	0.137311	-0.268474	0.113372	-0.0781049	0.650705	44
dGMP	-0.298126	0.0773905	-0.720408	7.26944e-07	0.681765	4.68947e-06	-0.0803275	0.641423	-0.0752808	0.662573	0.455415	0.00525399	0.30504	0.0704449	-0.242318	0.15447	0.24885	0.14332	-0.122431	0.476872	0.0318098	0.853881	45
nicotinate	-0.356794	0.0326728	-0.778873	2.21506e-08	0.792208	8.60117e-09	0.0785037	0.649036	-0.0402028	0.815919	0.315481	0.0608941	0.279234	0.0990933	-0.346487	0.0384363	0.341345	0.0416058	-0.22446	0.188141	-0.117016	0.49672	46
S-adenosyl-L-homoCysteine_pos	-0.0323551	0.851403	-0.515422	0.0012952	0.396744	0.0165885	-0.202218	0.236906	-0.0481423	0.780382	0.531563	0.000849436	0.0187767	0.913446	-0.0286626	0.868204	-0.0630775	0.714759	-0.19986	0.242534	-0.0722353	0.675462	47
Hydroxyisocaproic_acid	-0.0998869	0.562169	-0.596794	0.000122094	0.478194	0.00317922	-0.172475	0.314466	0.184042	0.282602	0.352713	0.0348642	0.110368	0.521651	-0.136147	0.428508	-0.0197887	0.908799	-0.237791	0.162558	-0.107758	0.531607	48
Uric_acid	-0.433662	0.00823469	-0.702781	1.76427e-06	0.735307	3.25696e-07	-0.0869624	0.614038	0.00740758	0.965799	0.313205	0.0628832	0.441947	0.00696274	-0.264	0.119745	0.364643	0.0287753	0.0215813	0.900577	0.0187293	0.913663	49
glucono-D-lactone	-0.409029	0.0132493	-0.790089	1.00416e-08	0.768926	4.3048e-08	-0.0792915	0.645743	-0.109151	0.526283	0.402619	0.0149129	0.447524	0.00620475	-0.273112	0.107039	0.342227	0.0410475	-0.0747366	0.664869	0.0399698	0.816967	50
D-gluconate	-0.338033	0.0437566	-0.75542	1.00874e-07	0.735374	3.24486e-07	-0.0769069	0.655729	-0.122714	0.475846	0.410576	0.0128721	0.360402	0.030831	-0.118782	0.490203	0.271382	0.109369	-0.1054	0.540679	0.082533	0.632266	51
4-Pyridoxic_acid	-0.29313	0.0827313	-0.664704	9.80054e-06	0.664275	9.97751e-06	0.0392899	0.820029	0.040873	0.812904	0.178101	0.298697	0.336889	0.0445203	-0.300681	0.0747641	0.302463	0.0729738	-0.152135	0.375744	-0.0338833	0.844468	52
Sedoheptulose_1,7-bisphosphate_(SBP)	-0.515897	0.00127959	-0.825614	5.75974e-10	0.895024	1.803e-13	0.156101	0.363275	0.0857973	0.618811	0.050873	0.768257	0.59112	0.000146959	-0.495353	0.00212796	0.5406	0.000664521	-0.120666	0.483293	-0.00965574	0.955429	53
6-phospho-D-gluconate	-0.292459	0.0834701	-0.716133	9.06812e-07	0.65028	1.76372e-05	-0.0650368	0.706286	0.054401	0.752671	0.303865	0.0715897	0.404353	0.0144463	-0.224397	0.188269	0.247678	0.145275	-0.145	0.3988	0.0825539	0.63218	54
valine	-0.0982322	0.568695	-0.0283257	0.86974	0.168223	0.326725	-0.0206286	0.904946	-0.0723905	0.674803	-0.0842183	0.625305	0.240391	0.157877	-0.261532	0.123373	0.217704	0.202136	0.340841	0.0419278	0.0444966	0.79665	55
Leucine	0.0300221	0.862011	0.473116	0.00356642	-0.353703	0.034322	-0.0889079	0.606103	-0.187531	0.273418	-0.174998	0.307333	0.273537	0.106472	-0.120841	0.482657	0.121963	0.47857	0.644803	2.18717e-05	0.280865	0.0970538	56
Isoleucine	0.0497546	0.773216	0.13952	0.417044	0.00472958	0.97816	0.115175	0.503563	-0.00539154	0.975104	-0.312422	0.0635795	0.293523	0.0823015	-0.409776	0.013066	0.211871	0.214789	0.388471	0.0192136	0.12138	0.480692	57
1-Methyladenosine	0.0966843	0.574832	0.15066	0.380443	0.00346086	0.984018	0.0673738	0.696225	-0.254003	0.134948	-0.0807262	0.639764	0.0568648	0.741843	-0.231712	0.173893	0.184464	0.281482	0.315399	0.0609647	-0.126572	0.461978	58
7-methylguanosine	0.333305	0.0469821	0.0443821	0.797162	-0.100605	0.559347	-0.398025	0.0162104	-0.314777	0.061504	0.169476	0.323084	0.229172	0.178793	0.163915	0.339446	-0.102656	0.551323	0.365252	0.0284894	0.325711	0.0525592	59
phenylpyruvate	0.220527	0.196204	-0.0168993	0.922072	0.0131808	0.939183	-0.229412	0.178326	-0.353211	0.0345904	0.0817898	0.635346	0.238212	0.161794	0.116519	0.498565	0.0547543	0.751115	0.263505	0.120466	0.359758	0.0311535	60
ATP_neg	-0.140084	0.415148	-0.031087	0.857166	0.0943804	0.58402	0.0673438	0.696355	-0.159195	0.353724	-0.0908604	0.598183	0.223544	0.189998	-0.0598549	0.728767	0.216379	0.204963	0.0833286	0.628976	0.104584	0.543831	61
orotidine-5-phosphate	0.416898	0.0114238	0.0350039	0.839391	-0.176775	0.302368	-0.270667	0.110343	0.0835425	0.628093	0.0958088	0.578316	0.20927	0.220604	0.0281697	0.870451	-0.217372	0.202843	0.10374	0.547109	0.174033	0.310049	62
dTTP_neg	0.438322	0.00749691	0.0716782	0.67783	-0.129398	0.451956	-0.0485149	0.778725	0.103322	0.548732	-0.168138	0.326976	0.115626	0.501882	-0.0311882	0.856706	-0.164529	0.337613	0.00731788	0.966213	0.150222	0.381848	63
N-acetyl-glucosamine	0.15121	0.378687	0.119313	0.488248	-0.0765511	0.657224	-0.428058	0.00920327	-0.351731	0.0354087	0.157676	0.358394	0.594012	0.000133766	-0.0186146	0.91419	0.103617	0.547584	0.792112	8.66182e-09	0.507139	0.0015956	64
2-ketohaxanoic_acid	-0.00767934	0.964545	0.232095	0.173163	-0.0701266	0.68444	-0.209114	0.220957	-0.32567	0.0525903	-0.0771928	0.654528	0.526714	0.000966316	-0.011639	0.946286	0.288053	0.0884475	0.744342	1.94957e-07	0.406453	0.013898	65
2-Hydroxy-2-methylbutanedioic_acid	0.246226	0.147725	0.327602	0.0511231	-0.31581	0.0606105	-0.418372	0.0111069	-0.334545	0.046118	0.103434	0.548295	0.469169	0.00389507	0.315518	0.0608618	-0.0459255	0.790264	0.669706	7.9344e-06	0.503584	0.00174225	66
Guanidoacetic_acid	0.0363924	0.833107	0.506162	0.00163477	-0.324618	0.0534035	-0.284797	0.0922703	-0.405983	0.0140193	-0.027847	0.871923	0.305355	0.0701407	0.13833	0.421069	0.147806	0.389635	0.882995	1.0365e-12	0.326364	0.0520596	67
isocitrate_	-0.195096	0.254177	0.422952	0.0101689	-0.143503	0.403737	-0.0395862	0.818694	-0.267702	0.114454	-0.203859	0.233042	0.393955	0.0174376	-0.148444	0.387571	0.390277	0.0186128	0.823692	6.83126e-10	0.169931	0.321766	68
Citraconic_acid	-0.322096	0.0553935	0.124191	0.470509	0.0323447	0.85145	-0.169082	0.324227	-0.191533	0.263124	-0.0335438	0.846008	0.417482	0.0112974	0.134128	0.435449	0.315015	0.0612968	0.505195	0.00167438	0.254805	0.133678	69
aconitate	0.15431	0.368875	0.401443	0.0152365	-0.300348	0.0751022	-0.227448	0.182175	-0.200859	0.24014	-0.141971	0.408828	0.279771	0.0984177	0.222589	0.191947	0.0450805	0.794039	0.549515	0.000518046	0.328418	0.0505136	70
purine	-0.477153	0.00325548	-0.186155	0.277017	0.491567	0.0023292	0.272423	0.107962	0.0282373	0.870143	-0.433735	0.00822271	0.662473	1.07547e-05	-0.455755	0.00521607	0.685351	3.99153e-06	0.423778	0.0100071	0.233359	0.170769	71
phenylalanine	-0.469875	0.00383442	-0.317093	0.0595151	0.600622	0.000107527	0.237371	0.163324	0.0757327	0.660668	-0.368398	0.0270508	0.669282	8.07905e-06	-0.467599	0.00403291	0.667573	8.68658e-06	0.376118	0.0237717	0.20749	0.224644	72
Phenyllactic_acid	-0.451675	0.00568774	-0.217318	0.202957	0.507812	0.00156908	0.229505	0.178146	-0.0292835	0.865375	-0.399817	0.0156933	0.698727	2.1441e-06	-0.376702	0.0235378	0.682247	4.58966e-06	0.421113	0.010537	0.284955	0.092082	73
cyclic-AMP	-0.259832	0.125919	-0.176076	0.304315	0.319422	0.0575673	0.0502916	0.770834	-0.0471487	0.784807	-0.0872898	0.6127	0.410055	0.0129982	-0.294912	0.0807947	0.367475	0.0274666	0.320674	0.0565411	0.0564321	0.743741	74
hydroxyproline	-0.114543	0.505922	-0.236561	0.164808	0.357142	0.0324915	0.459319	0.00483208	0.0225156	0.896296	-0.343551	0.0402212	0.0737373	0.669093	-0.479184	0.00310814	0.266791	0.115738	-0.223631	0.18982	-0.240139	0.158325	75
cystathionine	-0.307551	0.0680478	-0.239024	0.160325	0.438119	0.00752782	0.358755	0.0316612	-0.0928463	0.590174	-0.305389	0.0701081	0.128794	0.454089	-0.302495	0.0729421	0.454238	0.00538729	-0.0648945	0.7069	-0.147395	0.390971	76
Glycerophosphocholine	-0.56871	0.000295772	-0.439815	0.00727272	0.652342	1.62472e-05	0.320811	0.0564301	-0.289991	0.0862306	-0.166753	0.331034	0.505394	0.00166614	-0.506838	0.00160758	0.672349	7.08537e-06	0.129619	0.451176	-0.0141576	0.934685	77
Acetyllysine	0.0335342	0.846051	-0.384493	0.0205939	0.436122	0.00783773	-0.24372	0.152025	-0.164283	0.338345	0.0580089	0.736831	0.564912	0.000331367	-0.123221	0.474009	0.258614	0.127768	0.337916	0.0438343	0.324389	0.0535814	78
succinate	0.0526361	0.760456	-0.624207	4.73631e-05	0.492054	0.00230242	-0.377972	0.0230354	-0.203656	0.233517	0.527256	0.00095259	0.49165	0.0023246	0.00326609	0.984917	0.0692709	0.688096	0.0645939	0.708198	0.3313	0.0484058	79
shikimate-3-phosphate	-0.149933	0.382773	-0.341802	0.0413158	0.297303	0.0782515	-0.259722	0.126085	-0.278891	0.0995256	0.311082	0.0647849	0.4618	0.00457936	0.225284	0.186482	0.165578	0.334498	0.143429	0.403983	0.349551	0.036643	80
ADP_pos	-0.341734	0.0413589	-0.371216	0.0258129	0.467159	0.00407229	0.0786129	0.648579	-0.243562	0.152299	-0.0826312	0.63186	0.601452	0.000104585	-0.279046	0.0993306	0.494598	0.00216684	0.146397	0.39422	0.22037	0.19653	81
2-dehydro-D-gluconate	-0.170824	0.319192	-0.128359	0.455625	0.226739	0.183579	-0.124294	0.470138	-0.272142	0.108341	-0.0743582	0.666467	0.757475	8.8929e-08	-0.117602	0.494551	0.402	0.0150825	0.4712	0.00372287	0.405023	0.0142694	82
S-adenosyl-L-homocysteine_neg	-0.170417	0.320363	-0.333453	0.0468782	0.323291	0.0544432	-0.125716	0.465034	-0.131733	0.443765	0.0405907	0.814173	0.672441	7.05728e-06	-0.108599	0.52839	0.324222	0.0537125	0.219492	0.198365	0.579781	0.000210693	83
Indoleacrylic_acid	-0.456527	0.00513073	-0.409001	0.0132563	0.528818	0.000913963	0.17576	0.305198	-0.0538264	0.755202	-0.198626	0.245514	0.561883	0.000362439	-0.173129	0.312609	0.518332	0.0012022	0.0180976	0.916565	0.250734	0.140216	84
Methylcysteine	-0.359309	0.0313799	0.24653	0.14721	-0.00375469	0.982661	0.369369	0.0266189	0.157055	0.360315	-0.631825	3.58209e-05	0.428527	0.00911877	-0.376029	0.0238075	0.458162	0.00495391	0.31719	0.0594333	0.0956125	0.579098	85
Ng,NG-dimethyl-L-arginine	-0.299234	0.076243	0.35308	0.0346621	-0.121435	0.480489	0.259475	0.126458	-0.139817	0.416045	-0.477911	0.00319981	0.389806	0.0187678	-0.338817	0.0432395	0.43025	0.00881343	0.498888	0.00195402	0.119941	0.485946	86
tyrosine	-0.32134	0.0560016	0.296065	0.07956	0.0266876	0.877214	0.112493	0.513619	-0.196415	0.250916	-0.411692	0.0126058	0.561298	0.000368735	-0.278208	0.100392	0.537541	0.000722658	0.771791	3.56714e-08	0.280471	0.0975437	87
N6-Acetyl-L-lysine	-0.399731	0.0157177	0.113958	0.508113	0.182648	0.286326	0.212483	0.213437	-0.132469	0.441202	-0.47423	0.00347818	0.587411	0.000165582	-0.425769	0.00962603	0.597592	0.000118916	0.57487	0.00024527	0.182501	0.286723	88
UTP_neg	-0.17395	0.310283	0.346417	0.0384784	-0.0790759	0.646644	0.190522	0.265699	-0.134311	0.434816	-0.401564	0.0152028	0.304606	0.0708658	-0.236508	0.164905	0.39738	0.0163997	0.511329	0.00143677	0.0950238	0.581448	89
Pyrophosphate	-0.483982	0.00278295	0.220686	0.195873	0.0305038	0.859819	0.395971	0.0168203	-0.243784	0.151914	-0.421305	0.0104981	0.250381	0.140793	-0.202121	0.237136	0.563204	0.000348578	0.235759	0.166287	0.0885407	0.607597	90
citrate__	-0.639813	2.65111e-05	0.171053	0.318535	0.178302	0.298143	0.387641	0.019495	0.0386181	0.823057	-0.484175	0.00277046	0.317101	0.0595083	-0.470465	0.00378443	0.659413	1.22018e-05	0.41231	0.0124602	-0.121838	0.479023	91
spermidine	-0.594419	0.000132	-0.140329	0.414324	0.444625	0.00658944	0.482821	0.00285873	0.0946587	0.582907	-0.560178	0.000381045	0.510077	0.00148269	-0.519966	0.00115257	0.710471	1.20792e-06	0.179998	0.293495	0.00355609	0.983578	92
histidine	-0.75164	1.2679e-07	-0.298625	0.0768714	0.593512	0.000135969	0.501176	0.00184816	0.0939774	0.585634	-0.460701	0.0046899	0.497699	0.00201108	-0.575083	0.000243674	0.777879	2.3708e-08	0.0778383	0.651821	-0.0867275	0.614999	93
GTP_neg	-0.562342	0.000357568	-0.0694579	0.687296	0.366017	0.0281342	0.211464	0.215693	-0.201546	0.2385	-0.303743	0.0717095	0.677767	5.5977e-06	-0.406702	0.0138341	0.714914	9.65107e-07	0.522648	0.00107507	0.209137	0.220904	94
N-acetyl-L-ornithine	-0.78741	1.21826e-08	-0.179921	0.293706	0.502013	0.00181072	0.529537	0.000896641	0.174895	0.307622	-0.462037	0.00455588	0.417945	0.0111978	-0.676713	5.86258e-06	0.743781	2.01388e-07	0.148821	0.386352	-0.220994	0.195233	95
arginine	-0.813073	1.69185e-09	-0.260884	0.12434	0.544623	0.000594396	0.417561	0.0112802	0.048752	0.77767	-0.281425	0.0963609	0.412685	0.0123728	-0.64776	1.94833e-05	0.736789	2.99826e-07	0.178515	0.297556	-0.214786	0.208399	96
D-sedoheptulose-1-7-phosphate	-0.774101	3.05951e-08	-0.435309	0.00796704	0.627141	4.25707e-05	0.440179	0.00721894	0.223115	0.190872	-0.281745	0.0959672	0.417757	0.0112382	-0.540236	0.000671214	0.676332	5.96105e-06	-0.0912823	0.596478	-0.164058	0.339017	97
N-acetyl-glutamine	-0.391938	0.0180739	-0.255492	0.132598	0.411958	0.012543	0.307844	0.0677719	0.468751	0.0039314	-0.362151	0.029969	0.206093	0.22785	-0.345906	0.0387842	0.293259	0.0825901	-0.0752659	0.662635	-0.109644	0.524405	98
glutathione_disulfide_pos	-0.56377	0.000342792	-0.649142	1.84501e-05	0.842444	1.17699e-10	0.237507	0.163075	0.0517174	0.764518	-0.123015	0.474757	0.510898	0.00145242	-0.526874	0.000962253	0.631454	3.63188e-05	0.0238289	0.890282	-0.0512112	0.766758	99
glutathione_neg	-0.505097	0.00167844	-0.707073	1.43016e-06	0.817689	1.14891e-09	0.0507045	0.769003	0.054148	0.753785	0.0138436	0.936131	0.664208	1.00056e-05	-0.453069	0.00552253	0.556447	0.000424776	0.0909354	0.59788	0.084293	0.624997	100
L-arginino-succinate	-0.539502	0.000684897	0.324831	0.053238	-0.013773	0.936456	0.74934	1.45431e-07	0.130057	0.449634	-0.624452	4.69461e-05	-0.220864	0.195503	-0.398711	0.0160108	0.432235	0.00847267	-0.103104	0.549579	-0.455325	0.00526409	101
NAD+_pos	-0.383592	0.0209178	0.196366	0.251037	-0.0249366	0.885215	0.549867	0.000512902	0.0295234	0.864282	-0.3458	0.0388481	-0.105427	0.540573	-0.320544	0.0566472	0.298991	0.076493	-0.10507	0.541951	-0.223174	0.190751	102
D-glyceraldehdye-3-phosphate	-0.619726	5.56303e-05	-0.252278	0.137708	0.416101	0.0115985	0.644047	2.25232e-05	0.182002	0.288065	-0.391056	0.0183583	0.0227153	0.895381	-0.475203	0.00340256	0.498907	0.00195309	-0.404976	0.0142819	-0.319788	0.0572655	103
D-erythrose-4-phosphate	-0.617272	6.06911e-05	-0.318215	0.0585703	0.523436	0.0010532	0.715904	9.17519e-07	0.173108	0.312667	-0.441171	0.00707429	0.0370847	0.829978	-0.529607	0.000894985	0.54925	0.000521937	-0.420392	0.0106844	-0.331841	0.0480185	104
hexose-phosphate	-0.610194	7.77018e-05	-0.0989975	0.565673	0.337206	0.0443077	0.789923	1.0163e-08	0.228061	0.180967	-0.601232	0.000105356	-0.0535636	0.756361	-0.465396	0.00423345	0.54792	0.000541922	-0.390471	0.0185492	-0.344929	0.0393756	105
trehalose-6-Phosphate	-0.610695	7.63682e-05	-0.031151	0.856875	0.290741	0.085385	0.872774	3.96705e-12	0.144002	0.402088	-0.631374	3.64269e-05	-0.153251	0.37221	-0.505697	0.00165371	0.531417	0.000852759	-0.40853	0.013373	-0.486123	0.00264766	106
betaine_aldehyde	0.164662	0.337217	0.658241	1.28017e-05	-0.673536	6.73141e-06	0.319225	0.0577301	0.0101415	0.953189	-0.320204	0.0569243	-0.478939	0.00312561	0.015225	0.929773	-0.224877	0.187301	-0.156422	0.362277	-0.200722	0.240466	107
fructose-1,6-bisphosphate	0.00788954	0.963575	0.620207	5.46839e-05	-0.580084	0.000208713	0.35918	0.0314451	0.0608531	0.724419	-0.414595	0.0119346	-0.38534	0.0202932	0.170166	0.321088	-0.0815423	0.636373	-0.170124	0.32121	-0.0943406	0.584179	108
sn-glycerol-3-phosphate	0.108143	0.530132	0.687196	3.67081e-06	-0.639903	2.64197e-05	0.313216	0.0628734	-0.081289	0.637425	-0.379438	0.0224668	-0.415854	0.0116532	0.158102	0.357079	-0.1719	0.316108	-0.0358402	0.835605	-0.083232	0.629375	109
UDP-D-glucuronate	0.0341837	0.843107	0.781676	1.82563e-08	-0.725781	5.47471e-07	0.218417	0.200625	0.00631864	0.970825	-0.355813	0.0331894	-0.419057	0.010962	0.331964	0.0479308	-0.174307	0.309276	0.0129028	0.940463	-0.0623906	0.717737	110
2-oxo-4-methylthiobutanoate	0.364339	0.0289187	0.591241	0.000146384	-0.740446	2.43873e-07	0.0368865	0.830874	0.0235801	0.891421	-0.0867105	0.615069	-0.617399	6.04189e-05	0.450236	0.00586259	-0.51615	0.00127137	-0.281139	0.0967141	-0.0781772	0.650402	111
cholesteryl_sulfate	0.175368	0.306295	0.609848	7.86347e-05	-0.673909	6.62372e-06	0.071283	0.679511	0.0811452	0.638022	-0.135244	0.431606	-0.48199	0.00291417	0.514479	0.00132668	-0.364241	0.028965	-0.173692	0.311013	-0.0403314	0.81534	112
2-deoxyglucose-6-phosphate	0.358415	0.0318348	0.583341	0.000188434	-0.680891	4.87558e-06	0.0520293	0.763138	0.0247325	0.886148	-0.167912	0.327633	-0.573985	0.00025202	0.405115	0.0142453	-0.407377	0.0136624	-0.246178	0.147806	-0.0969864	0.573632	113
ribose-phosphate	0.46789	0.00400707	0.639133	2.7208e-05	-0.732945	3.71218e-07	0.0923633	0.592118	0.0947134	0.582688	-0.232172	0.173018	-0.550039	0.000510408	0.235027	0.167645	-0.495775	0.00210655	-0.1691	0.324174	-0.18814	0.271833	114
methylnicotinamide	0.268113	0.113877	0.300911	0.0745317	-0.451409	0.00571961	-0.186832	0.275241	0.218343	0.200783	0.116946	0.496981	-0.379186	0.0225636	0.54861	0.000531477	-0.449202	0.00599103	-0.209578	0.21991	-0.0016298	0.992473	115
folate	0.2724	0.107993	0.673251	6.81506e-06	-0.740262	2.46441e-07	-0.0257784	0.881367	0.157268	0.359654	-0.18547	0.278817	-0.502186	0.00180308	0.459381	0.0048256	-0.42576	0.00962783	-0.0767017	0.656591	-0.0363503	0.833298	116
p-aminobenzoate	0.513249	0.00136875	0.517783	0.00121929	-0.677007	5.78749e-06	-0.104937	0.542468	0.127452	0.458843	-0.0720505	0.676247	-0.547197	0.000553055	0.491188	0.00235022	-0.53943	0.000686254	-0.251397	0.139134	-0.0403892	0.81508	117
uracil	0.168948	0.324615	0.371356	0.0257529	-0.495583	0.00211629	0.0421554	0.807142	0.199289	0.24391	-0.093626	0.587043	-0.481241	0.0029649	0.201929	0.237591	-0.36624	0.0280309	-0.276714	0.102307	-0.153171	0.372462	118
choline	0.424324	0.00990131	0.0736722	0.669369	-0.325559	0.0526755	-0.157228	0.359778	-0.0117977	0.945555	0.295818	0.079823	-0.608967	8.10537e-05	0.356681	0.0327322	-0.522528	0.00107845	-0.464441	0.00432303	-0.17372	0.310932	119
trehalose-sucrose	0.223901	0.189272	-0.0593049	0.731167	-0.143621	0.403347	0.112828	0.512355	0.301392	0.0740456	0.0910809	0.597292	-0.573493	0.000255834	0.14672	0.393168	-0.413302	0.0122297	-0.662232	1.08631e-05	-0.309585	0.0661526	120
4-aminobutyrate	0.233239	0.170996	0.369053	0.0267587	-0.441514	0.00702478	0.192025	0.261875	0.131947	0.443019	-0.00204154	0.990572	-0.602544	0.000100821	0.287533	0.0890492	-0.365694	0.0282836	-0.386668	0.0198294	-0.271794	0.10881	121
glucosamine	0.201127	0.239498	0.294842	0.0808702	-0.358493	0.0317949	0.397575	0.0163423	0.339527	0.0427754	-0.197898	0.247285	-0.715397	9.41616e-07	0.0764853	0.657501	-0.351849	0.0353433	-0.602548	0.000100809	-0.455875	0.00520267	122
homocystine	0.38877	0.0191129	0.552685	0.000473344	-0.683402	4.35822e-06	0.0993364	0.564336	0.315976	0.0604679	-0.206339	0.227284	-0.641142	2.51952e-05	0.113604	0.50944	-0.524419	0.00102643	-0.302894	0.0725468	-0.259226	0.126836	123
Cellobiose	0.341838	0.0412928	0.334447	0.0461863	-0.466037	0.00417427	0.130857	0.446827	0.368344	0.027075	-0.103838	0.546727	-0.588828	0.000158233	0.243412	0.152559	-0.471859	0.00366837	-0.447077	0.00626282	-0.25259	0.137206	124
cyclic_bis(3->5)_dimeric_GMP	0.373911	0.0246737	0.403659	0.0146316	-0.550188	0.000508245	0.150295	0.381611	0.384119	0.0207281	-0.126305	0.462931	-0.744361	1.94743e-07	0.304519	0.0709512	-0.568727	0.000295625	-0.517861	0.00121682	-0.339203	0.0429867	125
O-acetyl-L-serine	0.453463	0.00547662	0.184929	0.280248	-0.395666	0.0169124	-0.383087	0.0211013	-0.037902	0.826288	0.324992	0.053113	-0.388933	0.0190582	0.256311	0.131318	-0.549974	0.000511345	-0.0579364	0.737148	-0.108277	0.529618	126
glutathione_	0.218978	0.199442	0.223634	0.189815	-0.377573	0.0231923	-0.00623549	0.971208	-0.030657	0.859122	0.205242	0.229818	-0.54489	0.000589995	0.230317	0.176573	-0.423273	0.0101058	-0.32664	0.0518498	-0.311137	0.0647347	127
pyruvate	0.380828	0.0219382	-0.0626456	0.716631	-0.136522	0.427225	-0.10212	0.553415	-0.0920998	0.593179	0.315652	0.060746	-0.468721	0.00393398	0.288173	0.088309	-0.397238	0.0164419	-0.441265	0.00706061	-0.0923764	0.592065	128
acetylphosphate	0.0861484	0.617372	-0.0872114	0.61302	-0.046187	0.789096	0.148813	0.386378	-0.0169836	0.921684	0.247396	0.145749	-0.441119	0.00708182	0.00536624	0.975221	-0.250556	0.140507	-0.499299	0.00193461	-0.293963	0.0818216	129
serine	0.407652	0.0135929	0.480024	0.00304895	-0.518348	0.00120168	0.0628033	0.715947	0.19204	0.261837	-0.150871	0.379769	-0.539544	0.000684114	0.38983	0.0187598	-0.421979	0.0103623	-0.177145	0.301341	-0.0962396	0.5766	130
carnitine	0.332106	0.0478292	0.441168	0.00707464	-0.537291	0.000727613	-0.0241432	0.888844	0.0968173	0.574303	-0.079467	0.645011	-0.47518	0.00340436	0.463837	0.0043806	-0.432465	0.00843387	-0.236976	0.164047	-0.172099	0.31554	131
hydroxyphenylpyruvate	0.485562	0.0026825	0.621717	5.18081e-05	-0.669047	8.16021e-06	-0.0366284	0.832041	-0.103377	0.548519	-0.193593	0.257926	-0.474622	0.00344752	0.465302	0.00424219	-0.409374	0.0131644	-0.0366835	0.831791	-0.00420934	0.980562	132
glyoxylate	0.716845	8.74259e-07	0.269075	0.112536	-0.454391	0.00536984	-0.118724	0.490414	0.115579	0.502059	0.0964848	0.575625	-0.520478	0.00113742	0.305626	0.0698802	-0.606994	8.67167e-05	-0.278393	0.100158	-0.0766246	0.656915	133
glycolate	0.588222	0.000161338	0.298131	0.0773849	-0.394099	0.0173928	-0.0841722	0.625495	0.176915	0.30198	-0.123235	0.473958	-0.324987	0.0531168	0.304531	0.0709391	-0.433654	0.00823607	-0.12344	0.473219	0.0969068	0.573948	134
Ascorbic_acid	0.907488	2.30926e-14	0.35937	0.0313487	-0.59958	0.000111327	-0.432054	0.00850336	0.00901769	0.958371	0.164787	0.336846	-0.379445	0.0224639	0.491349	0.00234126	-0.730428	4.26101e-07	-0.0401661	0.816084	0.185344	0.279152	135
inosine	0.896665	1.39888e-13	0.325361	0.0528284	-0.604352	9.48597e-05	-0.362585	0.0297583	0.221802	0.193563	0.133451	0.437793	-0.513884	0.00134689	0.530097	0.00088337	-0.831995	3.21996e-10	-0.223066	0.190972	0.0910748	0.597316	136
2-Isopropylmalic_acid	0.536559	0.000742262	0.234043	0.169483	-0.391745	0.018136	-0.0682543	0.692448	0.292846	0.0830436	-0.0636048	0.712475	-0.330542	0.0489531	0.125283	0.466586	-0.498216	0.00198608	-0.23872	0.160875	-0.167341	0.329307	137
deoxyribose-phosphate	0.575467	0.000240811	0.21579	0.20623	-0.439134	0.00737423	-0.286071	0.0907601	-0.0252589	0.883742	0.166788	0.330931	-0.452228	0.00562174	0.537262	0.00072818	-0.604504	9.43718e-05	-0.257574	0.129362	0.0254036	0.88308	138
creatinine	0.435658	0.00791143	0.137321	0.424499	-0.301043	0.0743976	-0.308031	0.0675966	0.016995	0.921632	0.29136	0.0846904	-0.235458	0.166845	0.633717	3.33818e-05	-0.449964	0.00589614	-0.110192	0.522319	0.205736	0.228674	139
N-Acetylputrescine	0.52463	0.00102079	0.121903	0.478787	-0.326732	0.0517798	-0.383023	0.0211246	-0.0400758	0.81649	0.360963	0.0305522	-0.251592	0.138819	0.686652	3.76289e-06	-0.537765	0.000718254	-0.118929	0.489659	0.216806	0.20405	140
asparagine	0.662319	1.08239e-05	0.025838	0.881095	-0.292847	0.0830429	-0.521794	0.00109924	0.0576462	0.738419	0.387086	0.0196852	-0.214961	0.20802	0.634304	3.26567e-05	-0.613212	6.99836e-05	-0.144011	0.402056	0.231009	0.175241	141
allantoin	0.339094	0.043058	0.203871	0.233013	-0.348949	0.0369897	-0.243458	0.152479	-0.125488	0.465851	0.06869	0.690582	-0.103715	0.547202	0.446364	0.00635624	-0.323989	0.0538946	-0.0229125	0.894478	0.22275	0.191616	142
D-glucarate	0.396914	0.0165378	0.436632	0.00775764	-0.541939	0.000640417	-0.410639	0.0128571	-0.0159647	0.92637	0.175057	0.307165	-0.0381692	0.825082	0.55758	0.000411052	-0.383789	0.0208469	0.298029	0.0774908	0.384976	0.020422	143
thymidine	0.305742	0.0697686	0.524856	0.00101474	-0.4985	0.00197249	-0.298081	0.0774367	-0.247497	0.14558	0.059459	0.730494	-0.210199	0.218515	0.320889	0.0563665	-0.243353	0.152663	0.449969	0.0058955	0.0327195	0.849748	144
cytosine	-0.159748	0.35203	0.40689	0.0137862	-0.264331	0.119265	-0.0226904	0.895495	0.0855275	0.619919	-0.271371	0.109384	0.115434	0.502597	0.0108746	0.949809	0.132792	0.440076	0.441867	0.00697411	0.0656978	0.703435	145
1-Methyl-Histidine	-0.188322	0.27136	0.696096	2.42924e-06	-0.472918	0.00358234	0.266661	0.115923	0.139264	0.41791	-0.450913	0.00577974	-0.176223	0.303904	-0.159154	0.353847	0.14756	0.390433	0.365698	0.0282817	-0.198974	0.244672	146
thiamine	-0.161061	0.348035	0.734321	3.44042e-07	-0.51323	0.00136941	0.171512	0.317219	0.050552	0.769679	-0.414212	0.0120214	-0.139135	0.418345	-0.0872415	0.612897	0.142935	0.40562	0.459125	0.0048523	-0.128473	0.455222	147
adenine	0.230801	0.175641	0.932926	0	-0.830816	3.5919e-10	0.0947254	0.58264	-0.0352486	0.838282	-0.382879	0.0211771	-0.31265	0.0633757	0.146298	0.394546	-0.191702	0.262695	0.370352	0.0261872	0.0170733	0.921272	148
oxaloacetate	0.0968871	0.574026	0.811673	1.89869e-09	-0.631766	3.59001e-05	-0.0200764	0.907479	-0.126688	0.461564	-0.282667	0.0948382	-0.0906964	0.598847	0.113044	0.511545	0.0180096	0.916969	0.61425	6.74914e-05	0.028292	0.869893	149
Aminoadipic_acid	0.354194	0.0340557	0.665169	9.6116e-06	-0.567544	0.000306316	-0.164076	0.338965	-0.157441	0.359118	-0.23514	0.167435	0.0915173	0.595529	0.0539543	0.754639	-0.0835863	0.627912	0.636988	2.95179e-05	0.23016	0.176877	150
proline	-0.12634	0.462805	0.481529	0.00294525	-0.285972	0.0908767	0.615768	6.39939e-05	-0.109425	0.525238	-0.537003	0.000733333	-0.300223	0.0752299	-0.223151	0.190799	0.166961	0.330422	-0.0749916	0.663793	-0.243164	0.152991	151
guanosine_5-diphosphate,3-diphosphate	-0.153943	0.370029	0.224083	0.188904	-0.1069	0.534897	0.572723	0.000261921	-0.186616	0.275807	-0.307885	0.0677332	-0.291191	0.0848796	-0.20375	0.233297	0.165214	0.335577	-0.256983	0.130274	-0.291066	0.0850194	152
2-Aminooctanoic_acid	0.242323	0.154461	0.402834	0.0148544	-0.337387	0.0441867	0.163026	0.342107	0.0600628	0.72786	-0.275023	0.104508	-0.330212	0.0491929	-0.148659	0.386876	-0.141041	0.411934	0.0198763	0.908397	-0.307581	0.0680189	153
anthranilate	0.0858544	0.618577	0.196569	0.250538	-0.100523	0.559671	0.234337	0.168931	0.00637108	0.970583	-0.315895	0.0605376	-0.226387	0.184279	0.0402637	0.815644	0.0354633	0.83731	-0.0948751	0.582042	-0.0876903	0.611064	154
citrulline	-0.155553	0.364984	0.333774	0.0466535	-0.301987	0.0734487	0.279679	0.0985339	0.440127	0.00722671	-0.345614	0.03896	-0.30134	0.0740986	-0.15159	0.377477	-0.0653659	0.704866	-0.169904	0.321845	-0.312654	0.0633723	155
Deoxycholic_acid	-0.0356725	0.836364	0.308079	0.067552	-0.312326	0.0636653	0.148636	0.386951	0.305208	0.0702825	-0.154846	0.367193	-0.28687	0.0898219	0.0413033	0.810969	-0.127074	0.460189	-0.128248	0.456018	-0.172257	0.315089	156
6-phospho-D-glucono-1,5-lactone	0.0533701	0.757215	0.388176	0.0193132	-0.383372	0.0209977	0.0544018	0.752667	0.285327	0.0916393	-0.168765	0.325148	-0.252919	0.136678	0.0859861	0.618037	-0.163623	0.340318	-0.00403499	0.981367	-0.127484	0.458731	157
5-methoxytryptophan	-0.191567	0.263037	0.348529	0.0372333	-0.261199	0.123869	0.482127	0.00290495	0.12935	0.452125	-0.34216	0.04109	-0.28531	0.0916597	-0.311147	0.0647258	0.0641231	0.710233	-0.132082	0.442548	-0.317753	0.0589578	158
UMP	-0.0451736	0.793623	0.50533	0.00166881	-0.445053	0.00653137	0.575075	0.000243732	0.341056	0.04179	-0.475033	0.0034157	-0.577278	0.000227729	-0.198217	0.246509	-0.122967	0.474929	-0.370461	0.0261398	-0.474395	0.00346523	159
N-acetyl-glutamate_	-0.233006	0.171435	-0.202145	0.23708	0.171822	0.316332	0.195901	0.252184	0.57802	0.000222557	0.0284537	0.869156	-0.265606	0.117427	-0.247988	0.144755	-0.110462	0.521296	-0.405571	0.0141261	-0.401853	0.0151229	160
dUMP_neg	0.00929433	0.957095	0.134239	0.435066	-0.268088	0.113911	-0.191374	0.263527	0.193434	0.258326	0.322972	0.0546955	-0.30772	0.0678886	0.312774	0.0632661	-0.332745	0.0473761	-0.120988	0.482121	-0.147983	0.389062	161
Pyroglutamic_acid	0.112296	0.514359	0.385911	0.0200929	-0.424911	0.00978872	-0.113654	0.509253	-0.171339	0.317715	0.00646256	0.97016	-0.210085	0.218769	0.551878	0.000484381	-0.185947	0.277563	0.021411	0.901358	0.172814	0.313502	162
CTP_neg	-0.0267065	0.877128	0.20432	0.231965	-0.251815	0.138458	-0.276845	0.102138	-0.102904	0.55036	0.145149	0.398308	0.0223497	0.897056	0.438773	0.0074285	-0.1195	0.487563	0.152532	0.374483	0.139033	0.418691	163
homocysteic_acid	0.171024	0.318617	0.485621	0.00267885	-0.526635	0.000968328	-0.201751	0.238014	-0.193521	0.258107	0.0853139	0.620797	-0.282856	0.094608	0.508406	0.00154601	-0.267456	0.114799	0.159818	0.351817	0.137334	0.424454	164
allantoate	-0.280205	0.0978745	0.18324	0.284741	-0.114115	0.507525	0.194781	0.254959	-0.050301	0.770792	-0.0646314	0.708036	-0.150695	0.380331	-0.21291	0.212496	0.129944	0.450035	0.0356182	0.836609	-0.281477	0.096297	165
Geranyl-PP	-0.165239	0.335503	0.349019	0.0369495	-0.282984	0.0944533	0.180342	0.292558	-0.136372	0.427737	-0.185572	0.278548	-0.103724	0.54717	0.193794	0.257423	0.0537621	0.755486	0.0220559	0.898402	0.0771099	0.654876	166

## Sheet: Metabolite-Module KEGG Overlaps
Enriched KEGG Pathway and Metabolite Overlaps in Modules
M1	M1.cor	M1.pval	In ENRICHED KEGG Pathways
Ascorbic_acid	0.907488	2.30926e-14	Ascorbate and aldarate metabolism
glyoxylate	0.716845	8.74259e-07	C5-Branched dibasic acid metabolism
fumarate	0.662818	1.06018e-05	Oxidative phosphorylation; Degradation of aromatic compounds
trehalose-6-Phosphate	-0.610695	7.63682e-05	Starch and sucrose metabolism
spermidine	-0.594419	0.000132	Starch and sucrose metabolism
Pyrophosphate	-0.483982	0.00278295	Oxidative phosphorylation
glutamate	0.482611	0.00287269	C5-Branched dibasic acid metabolism
phenylalanine	-0.469875	0.00383442	Phenylpropanoid biosynthesis
D-glucarate	0.396914	0.0165378	Ascorbate and aldarate metabolism
NAD_pos	-0.383592	0.0209178	Oxidative phosphorylation
pyruvate	0.380828	0.0219382	Ascorbate and aldarate metabolism; C5-Branched dibasic acid metabolism; Degradation of aromatic compounds
Cellobiose	0.341838	0.0412928	Starch and sucrose metabolism
ADP_pos	-0.341734	0.0413589	Oxidative phosphorylation; Photosynthesis
M4	M4.cor	M4.pval
NAD_pos	0.549867	0.000512902	Nicotinate and nicotinamide metabolism
dihydroxy-acetone-phosphate	0.393747	0.0175023	Nicotinate and nicotinamide metabolism
lysine	-0.381845	0.0215581	Biotin metabolism
succinate	-0.377972	0.0230354	Nicotinate and nicotinamide metabolism
fumarate	-0.358195	0.0319473	Nicotinate and nicotinamide metabolism
aspartate	-0.355738	0.0332289	Nicotinate and nicotinamide metabolism
